# Supplementary material for: Functional Analysis of the FZF1 Genes of Saccharomyces uvarum
Source: Front Microbiol. 2018 Feb 6;9:96. doi: 10.3389/fmicb.2018.00096 (PMC5808186; doi:10.3389/fmicb.2018.00096)
Supplement: Supplementary file 1 [file Table1.xlsx]

## Sheet: Sheet1
TABLE S1 Total RNA-Seq reads in starting strains and transformants.
Type	A9	A9-FZF1-u	A9-FZF1-e	A9-FZF1-u-s
Total Raw Reads	37461714	40027896	32696272	27055108
Total Raw Bases	4661623148	6004184400	4904440800	4058266200
Total Clean Reads	37437690	39942426	32622510	26958288
Total Clean Reads Ratio(%)	99.94	99.79	99.77	99.64
Total Clean Bases	4658631171	5991363900	4893376500	4043743200
Total Clean Bases Ratio(%)	99.94	99.79	99.77	99.64
Total Adatper Reads	516	60440	53630	75852
Total Adatper Reads Ratio(%)	0	0.15	0.16	0.28
Total Low Quality Reads	23508	25030	20132	20968
Total Low Quality Reads Ratio(%)	0.06	0.06	0.06	0.08
Clean Reads GC(%)	44.7	44.16	44.43	44.28
Clean Reads Q20(%)	96.88	98.13	98.16	96.49
Clean Reads Q30(%)	93.61	95.09	95.12	91.58
Total RNA was failed to extract from A9-FZF1-u-d, so the data didn’t include A9-FZF1-u-d.
