# Supplementary material for: Functional Analysis of the FZF1 Genes of Saccharomyces uvarum
Source: Front Microbiol. 2018 Feb 6;9:96. doi: 10.3389/fmicb.2018.00096 (PMC5808186; doi:10.3389/fmicb.2018.00096)
Supplement: Supplementary file 2 [file Table2.xlsx]

## Sheet: Sheet1
TABLE S2 Up-regulated genes in FZF1-over-expression strains compared to starting strain A9 and A9-FZF1-u-s.
GeneID	A9-FZF-u/A9-FZF1-e	A9	Ratio of expression	pvalue	qvalue	Diff	Nr-ID	Nr-Score	Nr-Evalue	Nr-annotation	Nt-ID	Nt-Score	Nt-Evalue	Nt-annotation	Swissprot-ID	Swissprot-Score	Swissprot-Evalue	Swissprot-annotation	COG_ID	COG-Score	COG-Evalue	COG-Function-Description	KO_id	KEGG-Evalue	KEGG-Score	KEGG-Gene	ko_definition	GO-CellularComponent	GO-MolecularFunction	GO-BiologicalProcess
CL101.Contig1_All	214.258	110.663	1.93613	1.63e-19	4.23e-19	Up	93.45	1e-104	327	SGF73-like protein [Saccharomyces eubayanus]	gi|874346696|gb|CP011553.1|	178	7e-42	Saccharomyces cerevisiae strain ySR127 chromosome VII, complete sequence	sp|P53165|SGF73_YEAST	258	6e-81	SAGA-associated factor 73 OS=Saccharomyces cerevisiae (strain ATCC 204508 / S288c) GN=SGF73 PE=1 SV=1	YFL021w	162	3e-45	---	K11365	7e-80	258	sce:YGL066W	SAGA-associated factor 73	-	-	-
CL101.Contig1_All	199.372	110.663	1.80162	1.39e-10	2.8e-10	Up	93.45	1e-104	327	SGF73-like protein [Saccharomyces eubayanus]	gi|874346696|gb|CP011553.1|	178	7e-42	Saccharomyces cerevisiae strain ySR127 chromosome VII, complete sequence	sp|P53165|SGF73_YEAST	258	6e-81	SAGA-associated factor 73 OS=Saccharomyces cerevisiae (strain ATCC 204508 / S288c) GN=SGF73 PE=1 SV=1	YFL021w	162	3e-45	---	K11365	7e-80	258	sce:YGL066W	SAGA-associated factor 73	-	-	-
CL102.Contig2_All	5239.39	2158.88	2.42691	0	0	Up	89.37	0	1929.5	PDR1-like protein [Saccharomyces eubayanus]	gi|766476007|gb|CP005265.1|	1019	0	Saccharomyces cerevisiae YJM1418 chromosome VII sequence	sp|P12383|PDR1_YEAST	1636	0	Transcription factor PDR1 OS=Saccharomyces cerevisiae (strain ATCC 204508 / S288c) GN=PDR1 PE=1 SV=2	YPR042c	74.3	3e-12	---	K06867	9e-16	87.8	tbl:TBLA_0A00680	uncharacterized protein	GO:0005634//nucleus	GO:0000981//RNA polymerase II transcription factor activity, sequence-specific DNA binding;GO:0008270//zinc ion binding;GO:0003677//DNA binding	GO:0006357//regulation of transcription from RNA polymerase II promoter
CL102.Contig2_All	4946.8	2158.88	2.29138	0	0	Up	89.37	0	1929.5	PDR1-like protein [Saccharomyces eubayanus]	gi|766476007|gb|CP005265.1|	1019	0	Saccharomyces cerevisiae YJM1418 chromosome VII sequence	sp|P12383|PDR1_YEAST	1636	0	Transcription factor PDR1 OS=Saccharomyces cerevisiae (strain ATCC 204508 / S288c) GN=PDR1 PE=1 SV=2	YPR042c	74.3	3e-12	---	K06867	9e-16	87.8	tbl:TBLA_0A00680	uncharacterized protein	GO:0005634//nucleus	GO:0000981//RNA polymerase II transcription factor activity, sequence-specific DNA binding;GO:0008270//zinc ion binding;GO:0003677//DNA binding	GO:0006357//regulation of transcription from RNA polymerase II promoter
CL106.Contig3_All	3442.01	592.427	5.81001	0	0	Up	90.34	0	1924.4	PDR1-like protein [Saccharomyces eubayanus]	gi|766476007|gb|CP005265.1|	1019	0	Saccharomyces cerevisiae YJM1418 chromosome VII sequence	sp|P12383|PDR1_YEAST	1639	0	Transcription factor PDR1 OS=Saccharomyces cerevisiae (strain ATCC 204508 / S288c) GN=PDR1 PE=1 SV=2	YMR178w	502	8e-162	---	K01098	2e-105	344	sce:YMR180C	polynucleotide 5'-triphosphatase [EC:3.6.1.-]	GO:0005634//nucleus	GO:0003677//DNA binding;GO:0000981//RNA polymerase II transcription factor activity, sequence-specific DNA binding;GO:0008270//zinc ion binding	GO:0006357//regulation of transcription from RNA polymerase II promoter
CL106.Contig3_All	5027.28	592.427	8.48591	0	0	Up	90.34	0	1924.4	PDR1-like protein [Saccharomyces eubayanus]	gi|766476007|gb|CP005265.1|	1019	0	Saccharomyces cerevisiae YJM1418 chromosome VII sequence	sp|P12383|PDR1_YEAST	1639	0	Transcription factor PDR1 OS=Saccharomyces cerevisiae (strain ATCC 204508 / S288c) GN=PDR1 PE=1 SV=2	YMR178w	502	8e-162	---	K01098	2e-105	344	sce:YMR180C	polynucleotide 5'-triphosphatase [EC:3.6.1.-]	GO:0005634//nucleus	GO:0003677//DNA binding;GO:0000981//RNA polymerase II transcription factor activity, sequence-specific DNA binding;GO:0008270//zinc ion binding	GO:0006357//regulation of transcription from RNA polymerase II promoter
CL126.Contig2_All	33.7257	0.001	33725.7	3.98e-11	8.33e-11	Up	26.9	7e-08	38.5	WASP-like protein las17p [Neurospora crassa OR74A] >gi|28926414|gb|EAA35389.1| WASP-like protein las17p [Neurospora crassa OR74A]	-	-	-	-	-	-	-	-	-	-	-	-	K05747	7e-09	43.9	ncr:NCU07438	Wiskott-Aldrich syndrome protein	-	-	GO:0009987//cellular process
CL126.Contig2_All	21.9492	0.001	21949.2	3.89e-07	6.83e-07	Up	26.9	7e-08	38.5	WASP-like protein las17p [Neurospora crassa OR74A] >gi|28926414|gb|EAA35389.1| WASP-like protein las17p [Neurospora crassa OR74A]	-	-	-	-	-	-	-	-	-	-	-	-	K05747	7e-09	43.9	ncr:NCU07438	Wiskott-Aldrich syndrome protein	-	-	GO:0009987//cellular process
CL130.Contig1_All	3930.04	1286.93	3.05381	0	0	Up	93	0	867.1	Hxt5p [Saccharomyces cerevisiae x Saccharomyces kudriavzevii VIN7]	gi|768813103|gb|CP006072.1|	932	0	Saccharomyces cerevisiae YJM1252 chromosome VIII sequence	sp|P38695|HXT5_YEAST	855	0	Probable glucose transporter HXT5 OS=Saccharomyces cerevisiae (strain ATCC 204508 / S288c) GN=HXT5 PE=1 SV=1	CC0814	156	2e-39	---	K08139	0	855	sce:YHR096C	MFS transporter, SP family, sugar:H+ symporter	GO:0016021//integral component of membrane;GO:0005886//plasma membrane	GO:0005353//fructose transmembrane transporter activity;GO:0015578//mannose transmembrane transporter activity;GO:0005355//glucose transmembrane transporter activity	GO:0015755//fructose transport;GO:1904659//glucose transmembrane transport;GO:0015761//mannose transport
CL130.Contig1_All	5240.37	1286.93	4.07199	0	0	Up	93	0	867.1	Hxt5p [Saccharomyces cerevisiae x Saccharomyces kudriavzevii VIN7]	gi|768813103|gb|CP006072.1|	932	0	Saccharomyces cerevisiae YJM1252 chromosome VIII sequence	sp|P38695|HXT5_YEAST	855	0	Probable glucose transporter HXT5 OS=Saccharomyces cerevisiae (strain ATCC 204508 / S288c) GN=HXT5 PE=1 SV=1	CC0814	156	2e-39	---	K08139	0	855	sce:YHR096C	MFS transporter, SP family, sugar:H+ symporter	GO:0016021//integral component of membrane;GO:0005886//plasma membrane	GO:0005353//fructose transmembrane transporter activity;GO:0015578//mannose transmembrane transporter activity;GO:0005355//glucose transmembrane transporter activity	GO:0015755//fructose transport;GO:1904659//glucose transmembrane transport;GO:0015761//mannose transport
CL130.Contig3_All	14445.5	6137.97	2.35347	0	0	Up	94.93	0	1139.8	hypothetical protein DI49_2501 [Saccharomyces eubayanus]	gi|768813103|gb|CP006072.1|	1253	0	Saccharomyces cerevisiae YJM1252 chromosome VIII sequence	sp|P38695|HXT5_YEAST	1129	0	Probable glucose transporter HXT5 OS=Saccharomyces cerevisiae (strain ATCC 204508 / S288c) GN=HXT5 PE=1 SV=1	sll0771	203	1e-55	---	K08139	0	1129	sce:YHR096C	MFS transporter, SP family, sugar:H+ symporter	GO:0005886//plasma membrane;GO:0016021//integral component of membrane	GO:0005353//fructose transmembrane transporter activity;GO:0015578//mannose transmembrane transporter activity;GO:0005355//glucose transmembrane transporter activity	GO:0015761//mannose transport;GO:0015755//fructose transport;GO:1904659//glucose transmembrane transport
CL130.Contig3_All	16782.9	6137.97	2.73428	0	0	Up	94.93	0	1139.8	hypothetical protein DI49_2501 [Saccharomyces eubayanus]	gi|768813103|gb|CP006072.1|	1253	0	Saccharomyces cerevisiae YJM1252 chromosome VIII sequence	sp|P38695|HXT5_YEAST	1129	0	Probable glucose transporter HXT5 OS=Saccharomyces cerevisiae (strain ATCC 204508 / S288c) GN=HXT5 PE=1 SV=1	sll0771	203	1e-55	---	K08139	0	1129	sce:YHR096C	MFS transporter, SP family, sugar:H+ symporter	GO:0005886//plasma membrane;GO:0016021//integral component of membrane	GO:0005353//fructose transmembrane transporter activity;GO:0015578//mannose transmembrane transporter activity;GO:0005355//glucose transmembrane transporter activity	GO:0015761//mannose transport;GO:0015755//fructose transport;GO:1904659//glucose transmembrane transport
CL130.Contig4_All	26582.8	17686	1.50304	0	0	Up	88.05	0	988.8	hypothetical protein DI49_2501 [Saccharomyces eubayanus]	gi|768813103|gb|CP006072.1|	959	0	Saccharomyces cerevisiae YJM1252 chromosome VIII sequence	sp|P38695|HXT5_YEAST	982	0	Probable glucose transporter HXT5 OS=Saccharomyces cerevisiae (strain ATCC 204508 / S288c) GN=HXT5 PE=1 SV=1	CC0814	201	3e-55	---	K08139	0	982	sce:YHR096C	MFS transporter, SP family, sugar:H+ symporter	GO:0005886//plasma membrane;GO:0016021//integral component of membrane	GO:0005353//fructose transmembrane transporter activity;GO:0015578//mannose transmembrane transporter activity;GO:0005355//glucose transmembrane transporter activity	GO:0015758//glucose transport;GO:0055085//transmembrane transport
CL130.Contig4_All	37190.2	17686	2.1028	0	0	Up	88.05	0	988.8	hypothetical protein DI49_2501 [Saccharomyces eubayanus]	gi|768813103|gb|CP006072.1|	959	0	Saccharomyces cerevisiae YJM1252 chromosome VIII sequence	sp|P38695|HXT5_YEAST	982	0	Probable glucose transporter HXT5 OS=Saccharomyces cerevisiae (strain ATCC 204508 / S288c) GN=HXT5 PE=1 SV=1	CC0814	201	3e-55	---	K08139	0	982	sce:YHR096C	MFS transporter, SP family, sugar:H+ symporter	GO:0005886//plasma membrane;GO:0016021//integral component of membrane	GO:0005353//fructose transmembrane transporter activity;GO:0015578//mannose transmembrane transporter activity;GO:0005355//glucose transmembrane transporter activity	GO:0015758//glucose transport;GO:0055085//transmembrane transport
CL136.Contig1_All	136.887	18.1258	7.55205	4.16e-33	1.41e-32	Up	81.78	2e-118	350.5	Hop2p [Saccharomyces cerevisiae S288c] >gi|939108074|sp|P53187.4|HOP2_YEAST RecName: Full=Homologous-pairing protein 2 >gi|748154007|tpg|DAA08066.2| TPA: Hop2p [Saccharomyces cerevisiae S288c]	gi|24940375|emb|AJ515177.1|	359	5e-96	Saccharomyces bayanus AGA2 gene for a-agglutinin adhesion subunit, strain CBS 380	sp|P53187|HOP2_YEAST	336	5e-115	Homologous-pairing protein 2 OS=Saccharomyces cerevisiae (strain ATCC 204508 / S288c) GN=HOP2 PE=1 SV=3	-	-	-	-	K06695	1e-52	178	ncs:NCAS_0A01810	26S proteasome regulatory subunit, ATPase 3, interacting protein	-	-	-
CL136.Contig1_All	41.1548	18.1258	2.27051	0.000308627	0.000459405	Up	81.78	2e-118	350.5	Hop2p [Saccharomyces cerevisiae S288c] >gi|939108074|sp|P53187.4|HOP2_YEAST RecName: Full=Homologous-pairing protein 2 >gi|748154007|tpg|DAA08066.2| TPA: Hop2p [Saccharomyces cerevisiae S288c]	gi|24940375|emb|AJ515177.1|	359	5e-96	Saccharomyces bayanus AGA2 gene for a-agglutinin adhesion subunit, strain CBS 380	sp|P53187|HOP2_YEAST	336	5e-115	Homologous-pairing protein 2 OS=Saccharomyces cerevisiae (strain ATCC 204508 / S288c) GN=HOP2 PE=1 SV=3	-	-	-	-	K06695	1e-52	178	ncs:NCAS_0A01810	26S proteasome regulatory subunit, ATPase 3, interacting protein	-	-	-
CL14.Contig10_All	51.5806	0.001	51580.6	9.95e-16	2.36e-15	Up	64.29	1e-08	37.7	beta-lactamase [Mucor ambiguus]	gi|646750985|gb|KJ702557.1|	248	6e-63	Cryptococcus albidus strain 7-4 16S ribosomal RNA gene, partial sequence	-	-	-	-	-	-	-	-	-	-	-	-	-	-	-	-
CL14.Contig10_All	25.6074	0.001	25607.4	4.25e-08	7.78e-08	Up	64.29	1e-08	37.7	beta-lactamase [Mucor ambiguus]	gi|646750985|gb|KJ702557.1|	248	6e-63	Cryptococcus albidus strain 7-4 16S ribosomal RNA gene, partial sequence	-	-	-	-	-	-	-	-	-	-	-	-	-	-	-	-
CL148.Contig1_All	28.7661	0.001	28766.1	8.99e-10	1.79e-09	Up	81.04	0	610.1	putative translation elongation factor 1 alpha [Diaporthe ampelina]	gi|451804822|gb|JX083709.1|	131	2e-27	Claviceps humidiphila isolate WAB1 translation elongation factor 1-alpha (EF1-alpha) gene, partial cds	sp|Q01372|EF1A_NEUCR	607	0	Elongation factor 1-alpha OS=Neurospora crassa (strain ATCC 24698 / 74-OR23-1A / CBS 708.71 / DSM 1257 / FGSC 987) GN=tef-1 PE=3 SV=2	SPCC794.09c	590	0	---	K03231	0	607	nte:NEUTE1DRAFT118521	elongation factor 1-alpha	GO:0005737//cytoplasm	GO:0003924//GTPase activity;GO:0003746//translation elongation factor activity;GO:0005525//GTP binding	GO:0006414//translational elongation
CL148.Contig1_All	27.4365	0.001	27436.5	1.43e-08	2.69e-08	Up	81.04	0	610.1	putative translation elongation factor 1 alpha [Diaporthe ampelina]	gi|451804822|gb|JX083709.1|	131	2e-27	Claviceps humidiphila isolate WAB1 translation elongation factor 1-alpha (EF1-alpha) gene, partial cds	sp|Q01372|EF1A_NEUCR	607	0	Elongation factor 1-alpha OS=Neurospora crassa (strain ATCC 24698 / 74-OR23-1A / CBS 708.71 / DSM 1257 / FGSC 987) GN=tef-1 PE=3 SV=2	SPCC794.09c	590	0	---	K03231	0	607	nte:NEUTE1DRAFT118521	elongation factor 1-alpha	GO:0005737//cytoplasm	GO:0003924//GTPase activity;GO:0003746//translation elongation factor activity;GO:0005525//GTP binding	GO:0006414//translational elongation
CL154.Contig4_All	1375.81	248.991	5.52555	3.66e-279	5.09e-278	Up	88.45	0	916	Dsf1p [Saccharomyces cerevisiae YJM627]	gi|768819705|gb|CP004768.1|	821	0	Saccharomyces cerevisiae YJM470 chromosome V sequence	sp|P0CX09|YN073_YEAST	915	0	Mannitol dehydrogenase YNR073C OS=Saccharomyces cerevisiae (strain ATCC 204508 / S288c) GN=YNR073C PE=3 SV=1	YNR073c	915	0	---	K00045	0	915	sce:YNR073C	mannitol 2-dehydrogenase [EC:1.1.1.67]	-	GO:0016491//oxidoreductase activity;GO:0050662//coenzyme binding	GO:0019594//mannitol metabolic process;GO:0055114//oxidation-reduction process
CL154.Contig4_All	1247.45	248.991	5.01001	1.2e-191	1.11e-190	Up	88.45	0	916	Dsf1p [Saccharomyces cerevisiae YJM627]	gi|768819705|gb|CP004768.1|	821	0	Saccharomyces cerevisiae YJM470 chromosome V sequence	sp|P0CX09|YN073_YEAST	915	0	Mannitol dehydrogenase YNR073C OS=Saccharomyces cerevisiae (strain ATCC 204508 / S288c) GN=YNR073C PE=3 SV=1	YNR073c	915	0	---	K00045	0	915	sce:YNR073C	mannitol 2-dehydrogenase [EC:1.1.1.67]	-	GO:0016491//oxidoreductase activity;GO:0050662//coenzyme binding	GO:0019594//mannitol metabolic process;GO:0055114//oxidation-reduction process
CL17.Contig2_All	9357.9	5755.42	1.62593	0	0	Up	95.62	0	1057.4	DIE2-like protein [Saccharomyces eubayanus]	gi|766989387|gb|CP005249.1|	991	0	Saccharomyces cerevisiae YJM1342 chromosome VII genomic sequence	sp|P50076|ALG10_YEAST	998	0	Dol-P-Glc:Glc(2)Man(9)GlcNAc(2)-PP-Dol alpha-1,2-glucosyltransferase OS=Saccharomyces cerevisiae (strain ATCC 204508 / S288c) GN=DIE2 PE=1 SV=2	YGR229c	784	0	---	K03850	0	998	sce:YGR227W	alpha-1,2-glucosyltransferase [EC:2.4.1.256]	GO:0005789//endoplasmic reticulum membrane	GO:0004583//dolichyl-phosphate-glucose-glycolipid alpha-glucosyltransferase activity	GO:0006488//dolichol-linked oligosaccharide biosynthetic process
CL17.Contig2_All	11221.5	5755.42	1.94973	0	0	Up	95.62	0	1057.4	DIE2-like protein [Saccharomyces eubayanus]	gi|766989387|gb|CP005249.1|	991	0	Saccharomyces cerevisiae YJM1342 chromosome VII genomic sequence	sp|P50076|ALG10_YEAST	998	0	Dol-P-Glc:Glc(2)Man(9)GlcNAc(2)-PP-Dol alpha-1,2-glucosyltransferase OS=Saccharomyces cerevisiae (strain ATCC 204508 / S288c) GN=DIE2 PE=1 SV=2	YGR229c	784	0	---	K03850	0	998	sce:YGR227W	alpha-1,2-glucosyltransferase [EC:2.4.1.256]	GO:0005789//endoplasmic reticulum membrane	GO:0004583//dolichyl-phosphate-glucose-glycolipid alpha-glucosyltransferase activity	GO:0006488//dolichol-linked oligosaccharide biosynthetic process
CL174.Contig3_All	18.8467	0.001	18846.7	6.24e-07	1.09e-06	Up	53.19	7e-81	248.8	cytochrome c oxidase subunit 3 (mitochondrion) [Phycomyces blakesleeanus] >gi|909719435|gb|AKT93727.1| cytochrome c oxidase subunit 3 (mitochondrion) [Phycomyces blakesleeanus]	-	-	-	-	sp|P80439|COX3_ALLMA	234	2e-77	Cytochrome c oxidase subunit 3 OS=Allomyces macrogynus GN=COX3 PE=3 SV=1	mlr7496	209	1e-66	---	K02262	2e-76	234	uma:UsmafMp11	cytochrome c oxidase subunit 3	GO:0016020//membrane	GO:0016491//oxidoreductase activity	GO:0055114//oxidation-reduction process
CL174.Contig3_All	21.9492	0.001	21949.2	3.89e-07	6.83e-07	Up	53.19	7e-81	248.8	cytochrome c oxidase subunit 3 (mitochondrion) [Phycomyces blakesleeanus] >gi|909719435|gb|AKT93727.1| cytochrome c oxidase subunit 3 (mitochondrion) [Phycomyces blakesleeanus]	-	-	-	-	sp|P80439|COX3_ALLMA	234	2e-77	Cytochrome c oxidase subunit 3 OS=Allomyces macrogynus GN=COX3 PE=3 SV=1	mlr7496	209	1e-66	---	K02262	2e-76	234	uma:UsmafMp11	cytochrome c oxidase subunit 3	GO:0016020//membrane	GO:0016491//oxidoreductase activity	GO:0055114//oxidation-reduction process
CL175.Contig3_All	1455.17	66.7792	21.7907	0	0	Up	96.2	0	880.6	OSH6-like protein [Saccharomyces eubayanus]	gi|767181486|gb|CP005380.1|	959	0	Saccharomyces cerevisiae YJM1574 chromosome XI sequence	sp|Q02201|OSH6_YEAST	811	0	Oxysterol-binding protein homolog 6 OS=Saccharomyces cerevisiae (strain ATCC 204508 / S288c) GN=OSH6 PE=1 SV=1	YKR072c	65.9	5e-10	---	K06867	7e-27	123	kla:KLLA0C04147g	uncharacterized protein	GO:0032541//cortical endoplasmic reticulum;GO:0019898//extrinsic component of membrane	GO:0070273//phosphatidylinositol-4-phosphate binding;GO:0010314//phosphatidylinositol-5-phosphate binding;GO:0080025//phosphatidylinositol-3,5-bisphosphate binding;GO:0008142//oxysterol binding;GO:0043325//phosphatidylinositol-3,4-bisphosphate binding;GO:0070300//phosphatidic acid binding	GO:0006897//endocytosis;GO:0030011//maintenance of cell polarity;GO:0016125//sterol metabolic process;GO:0055092//sterol homeostasis;GO:0006887//exocytosis;GO:0015918//sterol transport
CL175.Contig3_All	829.497	66.7792	12.4215	1.36e-185	1.23e-184	Up	96.2	0	880.6	OSH6-like protein [Saccharomyces eubayanus]	gi|767181486|gb|CP005380.1|	959	0	Saccharomyces cerevisiae YJM1574 chromosome XI sequence	sp|Q02201|OSH6_YEAST	811	0	Oxysterol-binding protein homolog 6 OS=Saccharomyces cerevisiae (strain ATCC 204508 / S288c) GN=OSH6 PE=1 SV=1	YKR072c	65.9	5e-10	---	K06867	7e-27	123	kla:KLLA0C04147g	uncharacterized protein	GO:0032541//cortical endoplasmic reticulum;GO:0019898//extrinsic component of membrane	GO:0070273//phosphatidylinositol-4-phosphate binding;GO:0010314//phosphatidylinositol-5-phosphate binding;GO:0080025//phosphatidylinositol-3,5-bisphosphate binding;GO:0008142//oxysterol binding;GO:0043325//phosphatidylinositol-3,4-bisphosphate binding;GO:0070300//phosphatidic acid binding	GO:0006897//endocytosis;GO:0030011//maintenance of cell polarity;GO:0016125//sterol metabolic process;GO:0055092//sterol homeostasis;GO:0006887//exocytosis;GO:0015918//sterol transport
CL184.Contig1_All	27.7741	0.001	27774.1	1.7e-09	3.33e-09	Up	63.38	0	672.9	hypothetical protein H072_1805 [Dactylellina haptotyla CBS 200.50] >gi|526203917|gb|EPS44171.1| hypothetical protein H072_1805 [Dactylellina haptotyla CBS 200.50]	gi|748486592|ref|XM_011109494.1|	109	9e-21	Dactylellina haptotyla CBS 200.50 hypothetical protein mRNA	sp|C7YRT4|RU1C_NECH7	93.2	1e-21	U1 small nuclear ribonucleoprotein C OS=Nectria haematococca (strain 77-13-4 / ATCC MYA-4622 / FGSC 9596 / MPVI) GN=NECHADRAFT_80502 PE=3 SV=1	XF0818	74.7	2e-13	---	K11422	1e-23	109	cci:CC1G_15535	histone-lysine N-methyltransferase SETD1 [EC:2.1.1.43]	-	-	-
CL184.Contig1_All	24.6929	0.001	24692.9	7.36e-08	1.33e-07	Up	63.38	0	672.9	hypothetical protein H072_1805 [Dactylellina haptotyla CBS 200.50] >gi|526203917|gb|EPS44171.1| hypothetical protein H072_1805 [Dactylellina haptotyla CBS 200.50]	gi|748486592|ref|XM_011109494.1|	109	9e-21	Dactylellina haptotyla CBS 200.50 hypothetical protein mRNA	sp|C7YRT4|RU1C_NECH7	93.2	1e-21	U1 small nuclear ribonucleoprotein C OS=Nectria haematococca (strain 77-13-4 / ATCC MYA-4622 / FGSC 9596 / MPVI) GN=NECHADRAFT_80502 PE=3 SV=1	XF0818	74.7	2e-13	---	K11422	1e-23	109	cci:CC1G_15535	histone-lysine N-methyltransferase SETD1 [EC:2.1.1.43]	-	-	-
CL186.Contig1_All	29.758	0.001	29758	4.78e-10	9.64e-10	Up	95.69	0	880.2	tubulin, alpha, ubiquitous [Batrachochytrium dendrobatidis JAM81] >gi|328772911|gb|EGF82948.1| tubulin, alpha, ubiquitous [Batrachochytrium dendrobatidis JAM81] >gi|528890358|gb|EPZ30959.1| Tubulin alpha-1A chain [Rozella allomycis CSF55] >gi|909143419|gb|KNE67665.1| tubulin alpha-1A chain [Allomyces macrogynus ATCC 38327]	gi|30088539|gb|AY138778.1|	650	0	Gaertneriomyces semiglobiferus alpha-tubulin (atub) gene, partial cds	sp|P53372|TBA1_PNECA	783	0	Tubulin alpha chain OS=Pneumocystis carinii GN=TUB1 PE=3 SV=1	SPBC800.05c	731	0	---	K07374	0	757	tml:GSTUM_00009314001	tubulin alpha	GO:0005874//microtubule;GO:0005737//cytoplasm	GO:0003924//GTPase activity;GO:0005525//GTP binding;GO:0005200//structural constituent of cytoskeleton	GO:0051258//protein polymerization;GO:0007017//microtubule-based process;GO:0008152//metabolic process
CL186.Contig1_All	29.2656	0.001	29265.6	4.88e-09	9.34e-09	Up	95.69	0	880.2	tubulin, alpha, ubiquitous [Batrachochytrium dendrobatidis JAM81] >gi|328772911|gb|EGF82948.1| tubulin, alpha, ubiquitous [Batrachochytrium dendrobatidis JAM81] >gi|528890358|gb|EPZ30959.1| Tubulin alpha-1A chain [Rozella allomycis CSF55] >gi|909143419|gb|KNE67665.1| tubulin alpha-1A chain [Allomyces macrogynus ATCC 38327]	gi|30088539|gb|AY138778.1|	650	0	Gaertneriomyces semiglobiferus alpha-tubulin (atub) gene, partial cds	sp|P53372|TBA1_PNECA	783	0	Tubulin alpha chain OS=Pneumocystis carinii GN=TUB1 PE=3 SV=1	SPBC800.05c	731	0	---	K07374	0	757	tml:GSTUM_00009314001	tubulin alpha	GO:0005874//microtubule;GO:0005737//cytoplasm	GO:0003924//GTPase activity;GO:0005525//GTP binding;GO:0005200//structural constituent of cytoskeleton	GO:0051258//protein polymerization;GO:0007017//microtubule-based process;GO:0008152//metabolic process
CL193.Contig1_All	1060.38	594.335	1.78414	1.85e-79	1.05e-78	Up	89.4	0	1046.2	HXT13-like protein [Saccharomyces kudriavzevii IFO 1802]	gi|768817186|gb|CP004758.1|	1041	0	Saccharomyces cerevisiae YJM248 chromosome V sequence	sp|P39924|HXT13_YEAST	1039	0	Hexose transporter HXT13 OS=Saccharomyces cerevisiae (strain ATCC 204508 / S288c) GN=HXT13 PE=1 SV=1	SPAC869.10c	294	4e-86	---	K08139	0	1039	sce:YEL069C	MFS transporter, SP family, sugar:H+ symporter	GO:0016021//integral component of membrane;GO:0005886//plasma membrane	GO:0005355//glucose transmembrane transporter activity;GO:0015578//mannose transmembrane transporter activity;GO:0005353//fructose transmembrane transporter activity	GO:0008645//hexose transport;GO:0055085//transmembrane transport
CL193.Contig1_All	1094.72	594.335	1.84192	1.63e-53	7.13e-53	Up	89.4	0	1046.2	HXT13-like protein [Saccharomyces kudriavzevii IFO 1802]	gi|768817186|gb|CP004758.1|	1041	0	Saccharomyces cerevisiae YJM248 chromosome V sequence	sp|P39924|HXT13_YEAST	1039	0	Hexose transporter HXT13 OS=Saccharomyces cerevisiae (strain ATCC 204508 / S288c) GN=HXT13 PE=1 SV=1	SPAC869.10c	294	4e-86	---	K08139	0	1039	sce:YEL069C	MFS transporter, SP family, sugar:H+ symporter	GO:0016021//integral component of membrane;GO:0005886//plasma membrane	GO:0005355//glucose transmembrane transporter activity;GO:0015578//mannose transmembrane transporter activity;GO:0005353//fructose transmembrane transporter activity	GO:0008645//hexose transport;GO:0055085//transmembrane transport
CL195.Contig3_All	46.6209	10.4939	4.44267	5.33e-10	1.07e-09	Up	75.67	0	1056.2	YEL1-like protein [Saccharomyces eubayanus]	gi|807071959|gb|CP011085.1|	379	1e-101	Saccharomyces cerevisiae strain UOA_M2 chromosome 7 sequence	sp|B3LNJ6|YEL1_YEAS1	932	0	Guanine-nucleotide exchange factor YEL1 OS=Saccharomyces cerevisiae (strain RM11-1a) GN=YEL1 PE=3 SV=1	YBL060w	928	0	---	K14012	0	692	sce:YBL058W	UBX domain-containing protein 1	GO:0016020//membrane;GO:0005933//cellular bud;GO:0030427//site of polarized growth	GO:0005085//guanyl-nucleotide exchange factor activity	-
CL195.Contig3_All	78.6513	10.4939	7.49497	1.82e-16	4.42e-16	Up	75.67	0	1056.2	YEL1-like protein [Saccharomyces eubayanus]	gi|807071959|gb|CP011085.1|	379	1e-101	Saccharomyces cerevisiae strain UOA_M2 chromosome 7 sequence	sp|B3LNJ6|YEL1_YEAS1	932	0	Guanine-nucleotide exchange factor YEL1 OS=Saccharomyces cerevisiae (strain RM11-1a) GN=YEL1 PE=3 SV=1	YBL060w	928	0	---	K14012	0	692	sce:YBL058W	UBX domain-containing protein 1	GO:0016020//membrane;GO:0005933//cellular bud;GO:0030427//site of polarized growth	GO:0005085//guanyl-nucleotide exchange factor activity	-
CL203.Contig2_All	438.435	190.798	2.2979	2.16e-47	9.15e-47	Up	99.12	0	2200.2	hypothetical protein DI49_4799 [Saccharomyces eubayanus]	gi|767244984|gb|CP005554.1|	1292	0	Saccharomyces cerevisiae YJM1385 chromosome XIV sequence	sp|P53753|ENG1_YEAST	1605	0	Endo-1,3(4)-beta-glucanase 1 OS=Saccharomyces cerevisiae (strain ATCC 204508 / S288c) GN=DSE4 PE=1 SV=1	YNR067c	1605	0	---	K01180	0	1605	sce:YNR067C	endo-1,3(4)-beta-glucanase [EC:3.2.1.6]	GO:0005576//extracellular region;GO:0030428//cell septum;GO:0009277//fungal-type cell wall	GO:0052862//glucan endo-1,4-beta-glucanase activity, C-3 substituted reducing group;GO:0052861//glucan endo-1,3-beta-glucanase activity, C-3 substituted reducing group;GO:0042973//glucan endo-1,3-beta-D-glucosidase activity	GO:0000920//cell separation after cytokinesis;GO:0016998//cell wall macromolecule catabolic process
CL203.Contig2_All	430.753	190.798	2.25764	3.22e-31	1.05e-30	Up	99.12	0	2200.2	hypothetical protein DI49_4799 [Saccharomyces eubayanus]	gi|767244984|gb|CP005554.1|	1292	0	Saccharomyces cerevisiae YJM1385 chromosome XIV sequence	sp|P53753|ENG1_YEAST	1605	0	Endo-1,3(4)-beta-glucanase 1 OS=Saccharomyces cerevisiae (strain ATCC 204508 / S288c) GN=DSE4 PE=1 SV=1	YNR067c	1605	0	---	K01180	0	1605	sce:YNR067C	endo-1,3(4)-beta-glucanase [EC:3.2.1.6]	GO:0005576//extracellular region;GO:0030428//cell septum;GO:0009277//fungal-type cell wall	GO:0052862//glucan endo-1,4-beta-glucanase activity, C-3 substituted reducing group;GO:0052861//glucan endo-1,3-beta-glucanase activity, C-3 substituted reducing group;GO:0042973//glucan endo-1,3-beta-D-glucosidase activity	GO:0000920//cell separation after cytokinesis;GO:0016998//cell wall macromolecule catabolic process
CL209.Contig3_All	10.9113	0.001	10911.3	0.000175593	0.000265891	Up	100	7e-90	265.8	RPS17A-like protein [Saccharomyces eubayanus]	gi|807071965|gb|CP011091.1|	946	0	Saccharomyces cerevisiae strain UOA_M2 chromosome 13 sequence	sp|P02407|RS17A_YEAST	263	5e-91	40S ribosomal protein S17-A OS=Saccharomyces cerevisiae (strain ATCC 204508 / S288c) GN=RPS17A PE=1 SV=1	YML024w	263	1e-90	---	K02962	5e-90	263	sce:YML024W	small subunit ribosomal protein S17e	GO:0022627//cytosolic small ribosomal subunit	GO:0003735//structural constituent of ribosome	GO:0000028//ribosomal small subunit assembly;GO:0006414//translational elongation;GO:0002181//cytoplasmic translation
CL209.Contig3_All	10.0601	0.001	10060	0.000814885	0.00117509	Up	100	7e-90	265.8	RPS17A-like protein [Saccharomyces eubayanus]	gi|807071965|gb|CP011091.1|	946	0	Saccharomyces cerevisiae strain UOA_M2 chromosome 13 sequence	sp|P02407|RS17A_YEAST	263	5e-91	40S ribosomal protein S17-A OS=Saccharomyces cerevisiae (strain ATCC 204508 / S288c) GN=RPS17A PE=1 SV=1	YML024w	263	1e-90	---	K02962	5e-90	263	sce:YML024W	small subunit ribosomal protein S17e	GO:0022627//cytosolic small ribosomal subunit	GO:0003735//structural constituent of ribosome	GO:0000028//ribosomal small subunit assembly;GO:0006414//translational elongation;GO:0002181//cytoplasmic translation
CL216.Contig2_All	10.9113	0.001	10911.3	0.000175593	0.000265891	Up	33.33	6e-06	51.6	hypothetical protein CLUG_04845 [Clavispora lusitaniae ATCC 42720] >gi|238851254|gb|EEQ40718.1| hypothetical protein CLUG_04845 [Clavispora lusitaniae ATCC 42720]	-	-	-	-	-	-	-	-	-	-	-	-	K13100	3e-06	49.3	tre:TRIREDRAFT_58183	pre-mRNA-splicing factor CWC22	-	-	-
CL216.Contig2_All	12.8037	0.001	12803.7	0.00012951	0.000197125	Up	33.33	6e-06	51.6	hypothetical protein CLUG_04845 [Clavispora lusitaniae ATCC 42720] >gi|238851254|gb|EEQ40718.1| hypothetical protein CLUG_04845 [Clavispora lusitaniae ATCC 42720]	-	-	-	-	-	-	-	-	-	-	-	-	K13100	3e-06	49.3	tre:TRIREDRAFT_58183	pre-mRNA-splicing factor CWC22	-	-	-
CL220.Contig2_All	677.491	335.804	2.01752	1.77e-61	8.63e-61	Up	21.89	3e-12	80.5	Snq2p [Saccharomyces cerevisiae YJM1463]	gi|52352504|gb|AY740027.1|	1953	0	Saccharomyces kudriavzevii IFO 1802 SNQ2 gene, complete cds; GAL3 pseudogene, complete sequence; and TRP1 gene, complete cds	sp|P32568|SNQ2_YEAST	1817	0	Protein SNQ2 OS=Saccharomyces cerevisiae (strain ATCC 204508 / S288c) GN=SNQ2 PE=1 SV=2	YDR009w	895	0	---	K08712	0	1817	sce:YDR011W	ATP-binding cassette, subfamily G (WHITE), member 2, SNQ2	GO:0016021//integral component of membrane;GO:0005886//plasma membrane;GO:0005739//mitochondrion	GO:0005524//ATP binding;GO:0008559//xenobiotic-transporting ATPase activity	GO:0030003//cellular cation homeostasis;GO:0046618//drug export;GO:0055085//transmembrane transport;GO:0008152//metabolic process
CL220.Contig2_All	587.141	335.804	1.74846	1.76e-26	5.3e-26	Up	21.89	3e-12	80.5	Snq2p [Saccharomyces cerevisiae YJM1463]	gi|52352504|gb|AY740027.1|	1953	0	Saccharomyces kudriavzevii IFO 1802 SNQ2 gene, complete cds; GAL3 pseudogene, complete sequence; and TRP1 gene, complete cds	sp|P32568|SNQ2_YEAST	1817	0	Protein SNQ2 OS=Saccharomyces cerevisiae (strain ATCC 204508 / S288c) GN=SNQ2 PE=1 SV=2	YDR009w	895	0	---	K08712	0	1817	sce:YDR011W	ATP-binding cassette, subfamily G (WHITE), member 2, SNQ2	GO:0016021//integral component of membrane;GO:0005886//plasma membrane;GO:0005739//mitochondrion	GO:0005524//ATP binding;GO:0008559//xenobiotic-transporting ATPase activity	GO:0030003//cellular cation homeostasis;GO:0046618//drug export;GO:0055085//transmembrane transport;GO:0008152//metabolic process
CL220.Contig3_All	83.3224	0.001	83322.4	3.46e-23	9.69e-23	Up	90.75	0	2766.1	ATP-binding cassette transporter SNQ2 [Saccharomyces cerevisiae S288c] >gi|1351079|sp|P32568.2|SNQ2_YEAST RecName: Full=Protein SNQ2 >gi|642816|emb|CAA88071.1| Snq2p [Saccharomyces cerevisiae] >gi|1216218|emb|CAA65203.1| ATP dependent permease [Saccharomyces cerevisiae] >gi|1431430|emb|CAA98831.1| SNQ2 [Saccharomyces cerevisiae] >gi|285811033|tpg|DAA11857.1| TPA: ATP-binding cassette transporter …	gi|52352504|gb|AY740027.1|	3172	0	Saccharomyces kudriavzevii IFO 1802 SNQ2 gene, complete cds; GAL3 pseudogene, complete sequence; and TRP1 gene, complete cds	sp|P32568|SNQ2_YEAST	2766	0	Protein SNQ2 OS=Saccharomyces cerevisiae (strain ATCC 204508 / S288c) GN=SNQ2 PE=1 SV=2	YDR011w_1	867	0	---	K08712	0	2766	sce:YDR011W	ATP-binding cassette, subfamily G (WHITE), member 2, SNQ2	GO:0016021//integral component of membrane;GO:0005739//mitochondrion;GO:0005886//plasma membrane	GO:0008559//xenobiotic-transporting ATPase activity;GO:0005524//ATP binding	GO:0030003//cellular cation homeostasis;GO:0046618//drug export;GO:0008152//metabolic process;GO:0055085//transmembrane transport
CL220.Contig3_All	85.0532	0.001	85053.2	1.08e-21	2.93e-21	Up	90.75	0	2766.1	ATP-binding cassette transporter SNQ2 [Saccharomyces cerevisiae S288c] >gi|1351079|sp|P32568.2|SNQ2_YEAST RecName: Full=Protein SNQ2 >gi|642816|emb|CAA88071.1| Snq2p [Saccharomyces cerevisiae] >gi|1216218|emb|CAA65203.1| ATP dependent permease [Saccharomyces cerevisiae] >gi|1431430|emb|CAA98831.1| SNQ2 [Saccharomyces cerevisiae] >gi|285811033|tpg|DAA11857.1| TPA: ATP-binding cassette transporter …	gi|52352504|gb|AY740027.1|	3172	0	Saccharomyces kudriavzevii IFO 1802 SNQ2 gene, complete cds; GAL3 pseudogene, complete sequence; and TRP1 gene, complete cds	sp|P32568|SNQ2_YEAST	2766	0	Protein SNQ2 OS=Saccharomyces cerevisiae (strain ATCC 204508 / S288c) GN=SNQ2 PE=1 SV=2	YDR011w_1	867	0	---	K08712	0	2766	sce:YDR011W	ATP-binding cassette, subfamily G (WHITE), member 2, SNQ2	GO:0016021//integral component of membrane;GO:0005739//mitochondrion;GO:0005886//plasma membrane	GO:0008559//xenobiotic-transporting ATPase activity;GO:0005524//ATP binding	GO:0030003//cellular cation homeostasis;GO:0046618//drug export;GO:0008152//metabolic process;GO:0055085//transmembrane transport
CL222.Contig3_All	4011.38	1995.74	2.00997	0	0	Up	96.41	0	1205.7	maltase [Saccharomyces uvarum] >gi|337294602|emb|CCA60767.1| maltase [Saccharomyces uvarum] >gi|337294604|emb|CCA60768.1| maltase [Saccharomyces uvarum]	gi|337294597|emb|FR845786.1|	2912	0	Saccharomyces uvarum mal31 gene for maltose transporter and mal32 gene for maltase, type strain CBS 395T	sp|P38158|MAL32_YEAST	1096	0	Alpha-glucosidase MAL32 OS=Saccharomyces cerevisiae (strain ATCC 204508 / S288c) GN=MAL32 PE=1 SV=1	YBR299w	1096	0	---	K01187	0	1096	sce:YBR299W	alpha-glucosidase [EC:3.2.1.20]	GO:0005886//plasma membrane	GO:0043169//cation binding;GO:0032450//maltose alpha-glucosidase activity;GO:0033934//glucan 1,4-alpha-maltotriohydrolase activity;GO:0004575//sucrose alpha-glucosidase activity;GO:0004558//alpha-1,4-glucosidase activity	GO:0000025//maltose catabolic process;GO:0005987//sucrose catabolic process
CL222.Contig3_All	5783.62	1995.74	2.89797	0	0	Up	96.41	0	1205.7	maltase [Saccharomyces uvarum] >gi|337294602|emb|CCA60767.1| maltase [Saccharomyces uvarum] >gi|337294604|emb|CCA60768.1| maltase [Saccharomyces uvarum]	gi|337294597|emb|FR845786.1|	2912	0	Saccharomyces uvarum mal31 gene for maltose transporter and mal32 gene for maltase, type strain CBS 395T	sp|P38158|MAL32_YEAST	1096	0	Alpha-glucosidase MAL32 OS=Saccharomyces cerevisiae (strain ATCC 204508 / S288c) GN=MAL32 PE=1 SV=1	YBR299w	1096	0	---	K01187	0	1096	sce:YBR299W	alpha-glucosidase [EC:3.2.1.20]	GO:0005886//plasma membrane	GO:0043169//cation binding;GO:0032450//maltose alpha-glucosidase activity;GO:0033934//glucan 1,4-alpha-maltotriohydrolase activity;GO:0004575//sucrose alpha-glucosidase activity;GO:0004558//alpha-1,4-glucosidase activity	GO:0000025//maltose catabolic process;GO:0005987//sucrose catabolic process
CL224.Contig2_All	9077.18	3252.15	2.79113	0	0	Up	96.59	0	1134.4	hypothetical protein DI49_5197 [Saccharomyces eubayanus]	gi|768878300|gb|CP006190.1|	932	0	Saccharomyces cerevisiae YJM1418 chromosome XVI sequence	sp|Q08986|SAM3_YEAST	1073	0	S-adenosylmethionine permease SAM3 OS=Saccharomyces cerevisiae (strain ATCC 204508 / S288c) GN=SAM3 PE=1 SV=1	YPL273w	610	0	---	K16261	0	1073	sce:YPL274W	yeast amino acid transporter	GO:0016021//integral component of membrane;GO:0005783//endoplasmic reticulum;GO:0005886//plasma membrane	GO:0015171//amino acid transmembrane transporter activity;GO:0000095//S-adenosyl-L-methionine transmembrane transporter activity;GO:0015489//putrescine transmembrane transporter activity;GO:0015606//spermidine transmembrane transporter activity	GO:0015848//spermidine transport;GO:0003333//amino acid transmembrane transport;GO:0015805//S-adenosyl-L-methionine transport;GO:0015847//putrescine transport
CL224.Contig2_All	7505.71	3252.15	2.30792	0	0	Up	96.59	0	1134.4	hypothetical protein DI49_5197 [Saccharomyces eubayanus]	gi|768878300|gb|CP006190.1|	932	0	Saccharomyces cerevisiae YJM1418 chromosome XVI sequence	sp|Q08986|SAM3_YEAST	1073	0	S-adenosylmethionine permease SAM3 OS=Saccharomyces cerevisiae (strain ATCC 204508 / S288c) GN=SAM3 PE=1 SV=1	YPL273w	610	0	---	K16261	0	1073	sce:YPL274W	yeast amino acid transporter	GO:0016021//integral component of membrane;GO:0005783//endoplasmic reticulum;GO:0005886//plasma membrane	GO:0015171//amino acid transmembrane transporter activity;GO:0000095//S-adenosyl-L-methionine transmembrane transporter activity;GO:0015489//putrescine transmembrane transporter activity;GO:0015606//spermidine transmembrane transporter activity	GO:0015848//spermidine transport;GO:0003333//amino acid transmembrane transport;GO:0015805//S-adenosyl-L-methionine transport;GO:0015847//putrescine transport
CL23.Contig5_All	26.7822	0.001	26782.2	3.21e-09	6.21e-09	Up	94.93	0	729.9	actin-A3b, cytoplasmic [Spizellomyces punctatus DAOM BR117] >gi|907093030|gb|KNC99042.1| actin-A3b, cytoplasmic [Spizellomyces punctatus DAOM BR117]	gi|921325598|dbj|AB919617.1|	434	1e-118	Trichosporon inkin gene for actin, partial sequence, strain: JCM 9195	sp|P43239|ACT1_PNECA	720	0	Actin-1 OS=Pneumocystis carinii PE=2 SV=1	SPBC32H8.12c	702	0	---	K05692	0	714	mlr:MELLADRAFT_45600	actin beta/gamma 1	GO:0032432//actin filament bundle;GO:0035267//NuA4 histone acetyltransferase complex;GO:0031011//Ino80 complex;GO:0000142//cellular bud neck contractile ring;GO:0051286//cell tip;GO:0030479//actin cortical patch;GO:0005884//actin filament;GO:0000812//Swr1 complex	GO:0005524//ATP binding;GO:0005200//structural constituent of cytoskeleton	GO:0043486//histone exchange;GO:0009306//protein secretion;GO:0034599//cellular response to oxidative stress;GO:0000011//vacuole inheritance;GO:0016573//histone acetylation;GO:0071963//establishment or maintenance of cell polarity regulating cell shape;GO:0001300//chronological cell aging;GO:0000916//actomyosin contractile ring contraction;GO:0030010//establishment of cell polarity;GO:0006357//re…
CL23.Contig5_All	19.2056	0.001	19205.6	2.12e-06	3.6e-06	Up	94.93	0	729.9	actin-A3b, cytoplasmic [Spizellomyces punctatus DAOM BR117] >gi|907093030|gb|KNC99042.1| actin-A3b, cytoplasmic [Spizellomyces punctatus DAOM BR117]	gi|921325598|dbj|AB919617.1|	434	1e-118	Trichosporon inkin gene for actin, partial sequence, strain: JCM 9195	sp|P43239|ACT1_PNECA	720	0	Actin-1 OS=Pneumocystis carinii PE=2 SV=1	SPBC32H8.12c	702	0	---	K05692	0	714	mlr:MELLADRAFT_45600	actin beta/gamma 1	GO:0032432//actin filament bundle;GO:0035267//NuA4 histone acetyltransferase complex;GO:0031011//Ino80 complex;GO:0000142//cellular bud neck contractile ring;GO:0051286//cell tip;GO:0030479//actin cortical patch;GO:0005884//actin filament;GO:0000812//Swr1 complex	GO:0005524//ATP binding;GO:0005200//structural constituent of cytoskeleton	GO:0043486//histone exchange;GO:0009306//protein secretion;GO:0034599//cellular response to oxidative stress;GO:0000011//vacuole inheritance;GO:0016573//histone acetylation;GO:0071963//establishment or maintenance of cell polarity regulating cell shape;GO:0001300//chronological cell aging;GO:0000916//actomyosin contractile ring contraction;GO:0030010//establishment of cell polarity;GO:0006357//re…
CL23.Contig6_All	9.91934	0.001	9919.34	0.00036799	0.000542731	Up	99.61	0	512.3	actin [Pyrenophora teres f. teres] >gi|310789247|gb|ADP24737.1| actin [Pyrenophora teres f. teres] >gi|310789249|gb|ADP24738.1| actin, partial [Pyrenophora teres f. teres] >gi|310789251|gb|ADP24739.1| actin [Pyrenophora teres f. teres] >gi|310789253|gb|ADP24740.1| actin [Pyrenophora teres f. teres] >gi|310789255|gb|ADP24741.1| actin [Pyrenophora teres f. teres] >gi|310789257|gb|ADP24742.1| actin …	gi|918828812|ref|XM_013575944.1|	890	0	Aureobasidium namibiae CBS 147.97 Actin, gamma partial mRNA	sp|P20359|ACTG_EMENI	512	0	Actin, gamma OS=Emericella nidulans (strain FGSC A4 / ATCC 38163 / CBS 112.46 / NRRL 194 / M139) GN=acnA PE=3 SV=2	SPBC32H8.12c	483	5e-172	---	K05692	0	512	bor:COCMIDRAFT_36596	actin beta/gamma 1	GO:0051286//cell tip;GO:0030479//actin cortical patch;GO:0005884//actin filament;GO:0001411//hyphal tip;GO:0000812//Swr1 complex;GO:0032432//actin filament bundle;GO:0035267//NuA4 histone acetyltransferase complex;GO:0005628//prospore membrane;GO:0031011//Ino80 complex;GO:0009986//cell surface;GO:0000142//cellular bud neck contractile ring	GO:0005200//structural constituent of cytoskeleton;GO:0005524//ATP binding	GO:0030100//regulation of endocytosis;GO:0030476//ascospore wall assembly;GO:0006281//DNA repair;GO:1903475//mitotic actomyosin contractile ring assembly;GO:0030010//establishment of cell polarity;GO:0000916//actomyosin contractile ring contraction;GO:0006357//regulation of transcription from RNA polymerase II promoter;GO:0016573//histone acetylation;GO:0071963//establishment or maintenance of ce…
CL23.Contig6_All	10.0601	0.001	10060	0.000814885	0.00117509	Up	99.61	0	512.3	actin [Pyrenophora teres f. teres] >gi|310789247|gb|ADP24737.1| actin [Pyrenophora teres f. teres] >gi|310789249|gb|ADP24738.1| actin, partial [Pyrenophora teres f. teres] >gi|310789251|gb|ADP24739.1| actin [Pyrenophora teres f. teres] >gi|310789253|gb|ADP24740.1| actin [Pyrenophora teres f. teres] >gi|310789255|gb|ADP24741.1| actin [Pyrenophora teres f. teres] >gi|310789257|gb|ADP24742.1| actin …	gi|918828812|ref|XM_013575944.1|	890	0	Aureobasidium namibiae CBS 147.97 Actin, gamma partial mRNA	sp|P20359|ACTG_EMENI	512	0	Actin, gamma OS=Emericella nidulans (strain FGSC A4 / ATCC 38163 / CBS 112.46 / NRRL 194 / M139) GN=acnA PE=3 SV=2	SPBC32H8.12c	483	5e-172	---	K05692	0	512	bor:COCMIDRAFT_36596	actin beta/gamma 1	GO:0051286//cell tip;GO:0030479//actin cortical patch;GO:0005884//actin filament;GO:0001411//hyphal tip;GO:0000812//Swr1 complex;GO:0032432//actin filament bundle;GO:0035267//NuA4 histone acetyltransferase complex;GO:0005628//prospore membrane;GO:0031011//Ino80 complex;GO:0009986//cell surface;GO:0000142//cellular bud neck contractile ring	GO:0005200//structural constituent of cytoskeleton;GO:0005524//ATP binding	GO:0030100//regulation of endocytosis;GO:0030476//ascospore wall assembly;GO:0006281//DNA repair;GO:1903475//mitotic actomyosin contractile ring assembly;GO:0030010//establishment of cell polarity;GO:0000916//actomyosin contractile ring contraction;GO:0006357//regulation of transcription from RNA polymerase II promoter;GO:0016573//histone acetylation;GO:0071963//establishment or maintenance of ce…
CL23.Contig7_All	8.9274	0.001	8927.4	0.000778671	0.00111931	Up	96.24	0	523.5	actin-A3b, cytoplasmic [Spizellomyces punctatus DAOM BR117] >gi|907093030|gb|KNC99042.1| actin-A3b, cytoplasmic [Spizellomyces punctatus DAOM BR117]	gi|598053166|ref|XM_007355894.1|	519	1e-144	Auricularia delicata TFB-10046 SS5 actin 1 (AURDEDRAFT_117217), mRNA	sp|P53689|ACT_PHARH	513	0	Actin OS=Phaffia rhodozyma PE=3 SV=1	SPBC32H8.12c	504	0	---	K05692	0	513	mlr:MELLADRAFT_45600	actin beta/gamma 1	GO:0000142//cellular bud neck contractile ring;GO:0031011//Ino80 complex;GO:0032432//actin filament bundle;GO:0035267//NuA4 histone acetyltransferase complex;GO:0030479//actin cortical patch;GO:0005884//actin filament;GO:0000812//Swr1 complex;GO:0051286//cell tip	GO:0005200//structural constituent of cytoskeleton;GO:0005524//ATP binding	GO:0006281//DNA repair;GO:1903475//mitotic actomyosin contractile ring assembly;GO:0030100//regulation of endocytosis;GO:0000011//vacuole inheritance;GO:0034599//cellular response to oxidative stress;GO:0043486//histone exchange;GO:0009306//protein secretion;GO:0030010//establishment of cell polarity;GO:0000916//actomyosin contractile ring contraction;GO:0006357//regulation of transcription from …
CL23.Contig7_All	20.1201	0.001	20120.1	1.2e-06	2.07e-06	Up	96.24	0	523.5	actin-A3b, cytoplasmic [Spizellomyces punctatus DAOM BR117] >gi|907093030|gb|KNC99042.1| actin-A3b, cytoplasmic [Spizellomyces punctatus DAOM BR117]	gi|598053166|ref|XM_007355894.1|	519	1e-144	Auricularia delicata TFB-10046 SS5 actin 1 (AURDEDRAFT_117217), mRNA	sp|P53689|ACT_PHARH	513	0	Actin OS=Phaffia rhodozyma PE=3 SV=1	SPBC32H8.12c	504	0	---	K05692	0	513	mlr:MELLADRAFT_45600	actin beta/gamma 1	GO:0000142//cellular bud neck contractile ring;GO:0031011//Ino80 complex;GO:0032432//actin filament bundle;GO:0035267//NuA4 histone acetyltransferase complex;GO:0030479//actin cortical patch;GO:0005884//actin filament;GO:0000812//Swr1 complex;GO:0051286//cell tip	GO:0005200//structural constituent of cytoskeleton;GO:0005524//ATP binding	GO:0006281//DNA repair;GO:1903475//mitotic actomyosin contractile ring assembly;GO:0030100//regulation of endocytosis;GO:0000011//vacuole inheritance;GO:0034599//cellular response to oxidative stress;GO:0043486//histone exchange;GO:0009306//protein secretion;GO:0030010//establishment of cell polarity;GO:0000916//actomyosin contractile ring contraction;GO:0006357//regulation of transcription from …
CL237.Contig1_All	797.515	562.854	1.41691	3.91e-39	1.46e-38	Up	94.35	0	1200.7	hypothetical protein DI49_4072 [Saccharomyces eubayanus]	gi|767219356|gb|CP005476.1|	724	0	Saccharomyces cerevisiae YJM1479 chromosome XIII sequence	sp|P50109|PSP2_YEAST	947	0	Protein PSP2 OS=Saccharomyces cerevisiae (strain ATCC 204508 / S288c) GN=PSP2 PE=1 SV=2	YPR042c	68.6	6e-11	---	K03114	4e-20	100	tbl:TBLA_0J01200	mitosis inhibitor protein kinase SWE1 [EC:2.7.11.1]	GO:0000932//cytoplasmic mRNA processing body	GO:0003729//mRNA binding	-
CL237.Contig1_All	1385.54	562.854	2.46164	2.34e-109	1.52e-108	Up	94.35	0	1200.7	hypothetical protein DI49_4072 [Saccharomyces eubayanus]	gi|767219356|gb|CP005476.1|	724	0	Saccharomyces cerevisiae YJM1479 chromosome XIII sequence	sp|P50109|PSP2_YEAST	947	0	Protein PSP2 OS=Saccharomyces cerevisiae (strain ATCC 204508 / S288c) GN=PSP2 PE=1 SV=2	YPR042c	68.6	6e-11	---	K03114	4e-20	100	tbl:TBLA_0J01200	mitosis inhibitor protein kinase SWE1 [EC:2.7.11.1]	GO:0000932//cytoplasmic mRNA processing body	GO:0003729//mRNA binding	-
CL238.Contig1_All	1723.98	780.363	2.2092	1.5e-172	1.36e-171	Up	92.61	1e-146	431	PCL5-like protein [Saccharomyces eubayanus]	gi|767202330|gb|CP005437.1|	396	1e-107	Saccharomyces cerevisiae YJM1252 chromosome XIII sequence	sp|P38794|PCL5_YEAST	335	2e-111	PHO85 cyclin-5 OS=Saccharomyces cerevisiae (strain ATCC 204508 / S288c) GN=PCL5 PE=1 SV=1	YMR043w	254	5e-79	---	K12412	2e-78	254	sce:YMR043W	pheromone receptor transcription factor	GO:0000307//cyclin-dependent protein kinase holoenzyme complex;GO:0005634//nucleus	GO:0016538//cyclin-dependent protein serine/threonine kinase regulator activity	GO:0051301//cell division;GO:0016242//negative regulation of macroautophagy;GO:0031647//regulation of protein stability;GO:0043433//negative regulation of sequence-specific DNA binding transcription factor activity;GO:0007049//cell cycle
CL238.Contig1_All	1701.98	780.363	2.18101	8.05e-112	5.31e-111	Up	92.61	1e-146	431	PCL5-like protein [Saccharomyces eubayanus]	gi|767202330|gb|CP005437.1|	396	1e-107	Saccharomyces cerevisiae YJM1252 chromosome XIII sequence	sp|P38794|PCL5_YEAST	335	2e-111	PHO85 cyclin-5 OS=Saccharomyces cerevisiae (strain ATCC 204508 / S288c) GN=PCL5 PE=1 SV=1	YMR043w	254	5e-79	---	K12412	2e-78	254	sce:YMR043W	pheromone receptor transcription factor	GO:0000307//cyclin-dependent protein kinase holoenzyme complex;GO:0005634//nucleus	GO:0016538//cyclin-dependent protein serine/threonine kinase regulator activity	GO:0051301//cell division;GO:0016242//negative regulation of macroautophagy;GO:0031647//regulation of protein stability;GO:0043433//negative regulation of sequence-specific DNA binding transcription factor activity;GO:0007049//cell cycle
CL239.Contig1_All	4065.94	1581.71	2.57059	0	0	Up	97.09	0	1148.3	TDA1-like protein [Saccharomyces eubayanus]	gi|767221983|gb|CP005482.1|	1057	0	Saccharomyces cerevisiae YJM1592 chromosome XIII sequence	sp|Q03533|TDA1_YEAST	1084	0	Serine/threonine-protein kinase TDA1 OS=Saccharomyces cerevisiae (strain ATCC 204508 / S288c) GN=TDA1 PE=1 SV=1	YMR293c	766	0	---	K08286	0	1084	sce:YMR291W	protein-serine/threonine kinase [EC:2.7.11.-]	GO:0005634//nucleus;GO:0005737//cytoplasm	GO:0005524//ATP binding;GO:0004674//protein serine/threonine kinase activity	GO:0006468//protein phosphorylation
CL239.Contig1_All	4771.21	1581.71	3.01648	0	0	Up	97.09	0	1148.3	TDA1-like protein [Saccharomyces eubayanus]	gi|767221983|gb|CP005482.1|	1057	0	Saccharomyces cerevisiae YJM1592 chromosome XIII sequence	sp|Q03533|TDA1_YEAST	1084	0	Serine/threonine-protein kinase TDA1 OS=Saccharomyces cerevisiae (strain ATCC 204508 / S288c) GN=TDA1 PE=1 SV=1	YMR293c	766	0	---	K08286	0	1084	sce:YMR291W	protein-serine/threonine kinase [EC:2.7.11.-]	GO:0005634//nucleus;GO:0005737//cytoplasm	GO:0005524//ATP binding;GO:0004674//protein serine/threonine kinase activity	GO:0006468//protein phosphorylation
CL252.Contig1_All	5037.04	2687.39	1.87433	0	0	Up	99.64	0	558.5	HEF3-like protein [Saccharomyces eubayanus]	gi|767246834|gb|CP005559.1|	690	0	Saccharomyces cerevisiae YJM1399 chromosome XIV sequence	sp|P53978|EF3B_YEAST	543	0	Elongation factor 3B OS=Saccharomyces cerevisiae (strain ATCC 204508 / S288c) GN=HEF3 PE=1 SV=2	YNL014w_2	543	0	---	K03235	0	543	sce:YNL014W	elongation factor 3	GO:0022626//cytosolic ribosome	GO:0016887//ATPase activity;GO:0003746//translation elongation factor activity;GO:0005524//ATP binding	GO:0006414//translational elongation
CL252.Contig1_All	5170.87	2687.39	1.92412	2.42e-268	2.9e-267	Up	99.64	0	558.5	HEF3-like protein [Saccharomyces eubayanus]	gi|767246834|gb|CP005559.1|	690	0	Saccharomyces cerevisiae YJM1399 chromosome XIV sequence	sp|P53978|EF3B_YEAST	543	0	Elongation factor 3B OS=Saccharomyces cerevisiae (strain ATCC 204508 / S288c) GN=HEF3 PE=1 SV=2	YNL014w_2	543	0	---	K03235	0	543	sce:YNL014W	elongation factor 3	GO:0022626//cytosolic ribosome	GO:0016887//ATPase activity;GO:0003746//translation elongation factor activity;GO:0005524//ATP binding	GO:0006414//translational elongation
CL254.Contig2_All	23.8064	0.001	23806.4	2.24e-08	4.17e-08	Up	70.1	9e-47	155.6	hypothetical protein MPER_06206 [Moniliophthora perniciosa FA553]	-	-	-	-	sp|P08640|MUC1_YEAST	47	4e-06	Flocculation protein FLO11 OS=Saccharomyces cerevisiae (strain ATCC 204508 / S288c) GN=MUC1 PE=1 SV=2	DR2133	47.8	6e-06	---	K01183	7e-07	52.4	ttt:THITE_2111816	chitinase [EC:3.2.1.14]	-	-	-
CL254.Contig2_All	14.6328	0.001	14632.8	3.91e-05	6.14e-05	Up	70.1	9e-47	155.6	hypothetical protein MPER_06206 [Moniliophthora perniciosa FA553]	-	-	-	-	sp|P08640|MUC1_YEAST	47	4e-06	Flocculation protein FLO11 OS=Saccharomyces cerevisiae (strain ATCC 204508 / S288c) GN=MUC1 PE=1 SV=2	DR2133	47.8	6e-06	---	K01183	7e-07	52.4	ttt:THITE_2111816	chitinase [EC:3.2.1.14]	-	-	-
CL28.Contig4_All	123	50.5614	2.43268	2.54e-15	5.97e-15	Up	88.46	0	1684.1	hypothetical protein DI49_3074 [Saccharomyces eubayanus]	gi|28564134|gb|AY144882.1|	4181	0	Saccharomyces bayanus clone Contig3740 YJR061W gene, partial cds	sp|P40355|YJ31_YEAST	1434	0	Uncharacterized protein YJR061W OS=Saccharomyces cerevisiae (strain ATCC 204508 / S288c) GN=YJR061W PE=4 SV=2	YJR062c	723	0	---	K18158	0	1032	sce:YPR155C	nuclear control of ATPase protein 2	-	-	-
CL28.Contig4_All	501.174	50.5614	9.91217	4.19e-106	2.66e-105	Up	88.46	0	1684.1	hypothetical protein DI49_3074 [Saccharomyces eubayanus]	gi|28564134|gb|AY144882.1|	4181	0	Saccharomyces bayanus clone Contig3740 YJR061W gene, partial cds	sp|P40355|YJ31_YEAST	1434	0	Uncharacterized protein YJR061W OS=Saccharomyces cerevisiae (strain ATCC 204508 / S288c) GN=YJR061W PE=4 SV=2	YJR062c	723	0	---	K18158	0	1032	sce:YPR155C	nuclear control of ATPase protein 2	-	-	-
CL294.Contig2_All	3194.03	1686.65	1.89371	3.69e-258	4.82e-257	Up	97.33	0	1689.9	STO1-like protein [Saccharomyces eubayanus]	gi|296147242|ref|NM_001182626.1|	1737	0	Saccharomyces cerevisiae S288c Sto1p (STO1), partial mRNA	sp|P34160|NCBP1_YEAST	1591	0	Nuclear cap-binding protein complex subunit 1 OS=Saccharomyces cerevisiae (strain ATCC 204508 / S288c) GN=STO1 PE=1 SV=2	YBR112c	64.7	2e-09	---	K12882	0	1591	sce:YMR125W	nuclear cap-binding protein subunit 1	GO:0048471//perinuclear region of cytoplasm;GO:0005846//nuclear cap binding complex;GO:0000243//commitment complex;GO:0005844//polysome	GO:0000339//RNA cap binding;GO:0003729//mRNA binding	GO:0045292//mRNA cis splicing, via spliceosome;GO:0006970//response to osmotic stress;GO:0000184//nuclear-transcribed mRNA catabolic process, nonsense-mediated decay;GO:0006370//7-methylguanosine mRNA capping;GO:0051028//mRNA transport
CL294.Contig2_All	3028.08	1686.65	1.79532	5.02e-137	3.78e-136	Up	97.33	0	1689.9	STO1-like protein [Saccharomyces eubayanus]	gi|296147242|ref|NM_001182626.1|	1737	0	Saccharomyces cerevisiae S288c Sto1p (STO1), partial mRNA	sp|P34160|NCBP1_YEAST	1591	0	Nuclear cap-binding protein complex subunit 1 OS=Saccharomyces cerevisiae (strain ATCC 204508 / S288c) GN=STO1 PE=1 SV=2	YBR112c	64.7	2e-09	---	K12882	0	1591	sce:YMR125W	nuclear cap-binding protein subunit 1	GO:0048471//perinuclear region of cytoplasm;GO:0005846//nuclear cap binding complex;GO:0000243//commitment complex;GO:0005844//polysome	GO:0000339//RNA cap binding;GO:0003729//mRNA binding	GO:0045292//mRNA cis splicing, via spliceosome;GO:0006970//response to osmotic stress;GO:0000184//nuclear-transcribed mRNA catabolic process, nonsense-mediated decay;GO:0006370//7-methylguanosine mRNA capping;GO:0051028//mRNA transport
CL296.Contig2_All	651.7	337.712	1.92975	1.09e-55	5.01e-55	Up	91.2	0	1505.3	SAP4-like protein [Saccharomyces eubayanus]	gi|766476007|gb|CP005265.1|	763	0	Saccharomyces cerevisiae YJM1418 chromosome VII sequence	sp|P53036|SAP4_YEAST	1219	0	SIT4-associating protein SAP4 OS=Saccharomyces cerevisiae (strain ATCC 204508 / S288c) GN=SAP4 PE=1 SV=1	YGL232w	519	4e-171	---	K15457	0	639	tdl:TDEL_0D06150	SIT4-associating protein SAP155	GO:0005739//mitochondrion	GO:0004722//protein serine/threonine phosphatase activity	GO:0000082//G1/S transition of mitotic cell cycle
CL296.Contig2_All	879.797	337.712	2.60517	1.53e-75	7.85e-75	Up	91.2	0	1505.3	SAP4-like protein [Saccharomyces eubayanus]	gi|766476007|gb|CP005265.1|	763	0	Saccharomyces cerevisiae YJM1418 chromosome VII sequence	sp|P53036|SAP4_YEAST	1219	0	SIT4-associating protein SAP4 OS=Saccharomyces cerevisiae (strain ATCC 204508 / S288c) GN=SAP4 PE=1 SV=1	YGL232w	519	4e-171	---	K15457	0	639	tdl:TDEL_0D06150	SIT4-associating protein SAP155	GO:0005739//mitochondrion	GO:0004722//protein serine/threonine phosphatase activity	GO:0000082//G1/S transition of mitotic cell cycle
CL300.Contig15_All	102.169	1.90798	53.5484	6.29e-31	2.06e-30	Up	-	-	-	-	gi|195972453|gb|EU880229.1|	321	8e-85	Saccharomyces bayanus transcriptional silencer Kos3 gene, complete cds	-	-	-	-	-	-	-	-	-	-	-	-	-	-	-	-
CL300.Contig15_All	16.4619	1.90798	8.62793	0.000107746	0.000165368	Up	-	-	-	-	gi|195972453|gb|EU880229.1|	321	8e-85	Saccharomyces bayanus transcriptional silencer Kos3 gene, complete cds	-	-	-	-	-	-	-	-	-	-	-	-	-	-	-	-
CL32.Contig3_All	1403.59	753.651	1.86238	9.18e-112	6.24e-111	Up	98.72	0	1085.1	HEM1-like protein [Saccharomyces eubayanus]	gi|741042506|gb|CP009945.1|	1245	0	Saccharomyces cerevisiae strain NCIM3107 chromosome 4 sequence	sp|P09950|HEM1_YEAST	1043	0	5-aminolevulinate synthase, mitochondrial OS=Saccharomyces cerevisiae (strain ATCC 204508 / S288c) GN=HEM1 PE=1 SV=1	YDR232w	1043	0	---	K00643	0	1043	sce:YDR232W	5-aminolevulinate synthase [EC:2.3.1.37]	GO:0005759//mitochondrial matrix	GO:0030170//pyridoxal phosphate binding;GO:0003870//5-aminolevulinate synthase activity	GO:0006782//protoporphyrinogen IX biosynthetic process
CL32.Contig3_All	2642.14	753.651	3.50578	1.26e-307	1.74e-306	Up	98.72	0	1085.1	HEM1-like protein [Saccharomyces eubayanus]	gi|741042506|gb|CP009945.1|	1245	0	Saccharomyces cerevisiae strain NCIM3107 chromosome 4 sequence	sp|P09950|HEM1_YEAST	1043	0	5-aminolevulinate synthase, mitochondrial OS=Saccharomyces cerevisiae (strain ATCC 204508 / S288c) GN=HEM1 PE=1 SV=1	YDR232w	1043	0	---	K00643	0	1043	sce:YDR232W	5-aminolevulinate synthase [EC:2.3.1.37]	GO:0005759//mitochondrial matrix	GO:0030170//pyridoxal phosphate binding;GO:0003870//5-aminolevulinate synthase activity	GO:0006782//protoporphyrinogen IX biosynthetic process
CL326.Contig1_All	2960.92	1564.54	1.89252	3.01e-239	3.62e-238	Up	100	9e-64	201.8	NHP6B-like protein [Saccharomyces eubayanus]	gi|762072775|gb|CP004578.1|	262	6e-67	Saccharomyces cerevisiae YJM1447 chromosome II genomic sequence	sp|P11633|NHP6B_YEAST	193	1e-62	Non-histone chromosomal protein 6B OS=Saccharomyces cerevisiae (strain ATCC 204508 / S288c) GN=NHP6B PE=1 SV=3	YBR089c-a	190	6e-61	---	K11680	8e-11	63.5	clu:CLUG_04237	non-histone protein 10	GO:0005694//chromosome;GO:0032301//MutSalpha complex	GO:0043565//sequence-specific DNA binding;GO:0031491//nucleosome binding;GO:0008301//DNA binding, bending	GO:0051123//RNA polymerase II transcriptional preinitiation complex assembly;GO:0034724//DNA replication-independent nucleosome organization;GO:0070898//RNA polymerase III transcriptional preinitiation complex assembly;GO:0006298//mismatch repair;GO:0006355//regulation of transcription, DNA-templated;GO:0006338//chromatin remodeling;GO:0001195//maintenance of transcriptional fidelity during DNA-t…
CL326.Contig1_All	3858.49	1564.54	2.46621	1.09e-301	1.46e-300	Up	100	9e-64	201.8	NHP6B-like protein [Saccharomyces eubayanus]	gi|762072775|gb|CP004578.1|	262	6e-67	Saccharomyces cerevisiae YJM1447 chromosome II genomic sequence	sp|P11633|NHP6B_YEAST	193	1e-62	Non-histone chromosomal protein 6B OS=Saccharomyces cerevisiae (strain ATCC 204508 / S288c) GN=NHP6B PE=1 SV=3	YBR089c-a	190	6e-61	---	K11680	8e-11	63.5	clu:CLUG_04237	non-histone protein 10	GO:0005694//chromosome;GO:0032301//MutSalpha complex	GO:0043565//sequence-specific DNA binding;GO:0031491//nucleosome binding;GO:0008301//DNA binding, bending	GO:0051123//RNA polymerase II transcriptional preinitiation complex assembly;GO:0034724//DNA replication-independent nucleosome organization;GO:0070898//RNA polymerase III transcriptional preinitiation complex assembly;GO:0006298//mismatch repair;GO:0006355//regulation of transcription, DNA-templated;GO:0006338//chromatin remodeling;GO:0001195//maintenance of transcriptional fidelity during DNA-t…
CL329.Contig2_All	17589	12148.1	1.44788	0	0	Up	67.65	6e-08	62	Hsp150p [Saccharomyces cerevisiae YJM1447]	gi|874346699|gb|CP011556.1|	450	1e-123	Saccharomyces cerevisiae strain ySR127 chromosome X, complete sequence	sp|B5VL26|HS150_YEAS6	412	2e-137	Cell wall mannoprotein HSP150 OS=Saccharomyces cerevisiae (strain AWRI1631) GN=HSP150 PE=3 SV=1	YGR189c	53.9	1e-06	---	K01183	1e-08	62.8	ctp:CTRG_05827	chitinase [EC:3.2.1.14]	GO:0009277//fungal-type cell wall	GO:0005199//structural constituent of cell wall	GO:0031505//fungal-type cell wall organization
CL329.Contig2_All	23297.2	12148.1	1.91777	0	0	Up	67.65	6e-08	62	Hsp150p [Saccharomyces cerevisiae YJM1447]	gi|874346699|gb|CP011556.1|	450	1e-123	Saccharomyces cerevisiae strain ySR127 chromosome X, complete sequence	sp|B5VL26|HS150_YEAS6	412	2e-137	Cell wall mannoprotein HSP150 OS=Saccharomyces cerevisiae (strain AWRI1631) GN=HSP150 PE=3 SV=1	YGR189c	53.9	1e-06	---	K01183	1e-08	62.8	ctp:CTRG_05827	chitinase [EC:3.2.1.14]	GO:0009277//fungal-type cell wall	GO:0005199//structural constituent of cell wall	GO:0031505//fungal-type cell wall organization
CL338.Contig2_All	122.008	20.0338	6.09011	1.71e-27	5.31e-27	Up	100	0	1311.6	TPA_exp: transcriptional silencer Sir1 [Saccharomyces bayanus]	gi|338827597|tpg|BK006713.1|	3868	0	TPA_exp: Saccharomyces bayanus transcriptional silencer Sir1 gene, complete cds	sp|A7A061|SIR1_YEAS7	768	0	Regulatory protein SIR1 OS=Saccharomyces cerevisiae (strain YJM789) GN=SIR1 PE=3 SV=2	-	-	-	-	K11120	0	767	sce:YKR101W	regulatory protein SIR1	GO:0005677//chromatin silencing complex;GO:0005694//chromosome	GO:0003682//chromatin binding;GO:0043565//sequence-specific DNA binding	GO:0030466//chromatin silencing at silent mating-type cassette;GO:0006343//establishment of chromatin silencing
CL338.Contig2_All	118.891	20.0338	5.93455	1.01e-21	2.73e-21	Up	100	0	1311.6	TPA_exp: transcriptional silencer Sir1 [Saccharomyces bayanus]	gi|338827597|tpg|BK006713.1|	3868	0	TPA_exp: Saccharomyces bayanus transcriptional silencer Sir1 gene, complete cds	sp|A7A061|SIR1_YEAS7	768	0	Regulatory protein SIR1 OS=Saccharomyces cerevisiae (strain YJM789) GN=SIR1 PE=3 SV=2	-	-	-	-	K11120	0	767	sce:YKR101W	regulatory protein SIR1	GO:0005677//chromatin silencing complex;GO:0005694//chromosome	GO:0003682//chromatin binding;GO:0043565//sequence-specific DNA binding	GO:0030466//chromatin silencing at silent mating-type cassette;GO:0006343//establishment of chromatin silencing
CL340.Contig2_All	1893.6	1244.96	1.52102	2.73e-105	1.8e-104	Up	88.02	0	1275	EPS1-like protein [Saccharomyces eubayanus]	gi|767049644|gb|CP005314.1|	509	1e-141	Saccharomyces cerevisiae YJM693 chromosome XI sequence	sp|P40557|EPS1_YEAST	1122	0	ER-retained PMA1-suppressing protein 1 OS=Saccharomyces cerevisiae (strain ATCC 204508 / S288c) GN=EPS1 PE=1 SV=1	YCL043c	84	5e-16	---	K13996	0	1122	sce:YIL005W	protein disulfide-isomerase [EC:5.3.4.1]	GO:0005789//endoplasmic reticulum membrane;GO:0016021//integral component of membrane	GO:0003756//protein disulfide isomerase activity;GO:0019153//protein-disulfide reductase (glutathione) activity;GO:0051082//unfolded protein binding	GO:0006621//protein retention in ER lumen;GO:0006457//protein folding;GO:0045454//cell redox homeostasis;GO:0030433//ER-associated ubiquitin-dependent protein catabolic process
CL340.Contig2_All	2456.48	1244.96	1.97315	7.48e-135	5.54e-134	Up	88.02	0	1275	EPS1-like protein [Saccharomyces eubayanus]	gi|767049644|gb|CP005314.1|	509	1e-141	Saccharomyces cerevisiae YJM693 chromosome XI sequence	sp|P40557|EPS1_YEAST	1122	0	ER-retained PMA1-suppressing protein 1 OS=Saccharomyces cerevisiae (strain ATCC 204508 / S288c) GN=EPS1 PE=1 SV=1	YCL043c	84	5e-16	---	K13996	0	1122	sce:YIL005W	protein disulfide-isomerase [EC:5.3.4.1]	GO:0005789//endoplasmic reticulum membrane;GO:0016021//integral component of membrane	GO:0003756//protein disulfide isomerase activity;GO:0019153//protein-disulfide reductase (glutathione) activity;GO:0051082//unfolded protein binding	GO:0006621//protein retention in ER lumen;GO:0006457//protein folding;GO:0045454//cell redox homeostasis;GO:0030433//ER-associated ubiquitin-dependent protein catabolic process
CL372.Contig2_All	20.8306	0.001	20830.6	1.62e-07	2.92e-07	Up	46	1e-13	69.3	hypothetical protein G7K_1412-t1 [Saitoella complicata NRRL Y-17804]	gi|584600437|gb|KF879037.1|	571	1e-160	Uncultured Glomus clone INRD18.2 18S ribosomal RNA gene, partial sequence >gi|584600438|gb|KF879038.1| Uncultured Glomus clone INRD18.3 18S ribosomal RNA gene, partial sequence	-	-	-	-	-	-	-	-	-	-	-	-	-	-	-	-
CL372.Contig2_All	9.1455	0.001	9145.5	0.00152353	0.00214641	Up	46	1e-13	69.3	hypothetical protein G7K_1412-t1 [Saitoella complicata NRRL Y-17804]	gi|584600437|gb|KF879037.1|	571	1e-160	Uncultured Glomus clone INRD18.2 18S ribosomal RNA gene, partial sequence >gi|584600438|gb|KF879038.1| Uncultured Glomus clone INRD18.3 18S ribosomal RNA gene, partial sequence	-	-	-	-	-	-	-	-	-	-	-	-	-	-	-	-
CL373.Contig1_All	24.7983	0.001	24798.3	1.17e-08	2.2e-08	Up	31.27	1e-35	142.9	laccase, multicopper oxidase, benzenediol:oxygen oxidorectuctase [Rhizoctonia solani AG-1 IA]	-	-	-	-	sp|Q02079|LAC3_THACU	134	2e-34	Laccase-3 OS=Thanatephorus cucumeris GN=LCC3 PE=2 SV=1	YFL041w	91.7	2e-19	---	K01178	6e-27	116	sce:YIR019C	glucoamylase [EC:3.2.1.3]	-	-	-
CL373.Contig1_All	11.8892	0.001	11889.1	0.000237678	0.000356306	Up	31.27	1e-35	142.9	laccase, multicopper oxidase, benzenediol:oxygen oxidorectuctase [Rhizoctonia solani AG-1 IA]	-	-	-	-	sp|Q02079|LAC3_THACU	134	2e-34	Laccase-3 OS=Thanatephorus cucumeris GN=LCC3 PE=2 SV=1	YFL041w	91.7	2e-19	---	K01178	6e-27	116	sce:YIR019C	glucoamylase [EC:3.2.1.3]	-	-	-
CL390.Contig1_All	61.4999	0.001	61499.9	3.84e-18	9.65e-18	Up	45.45	5e-16	75.9	transcript antisense to ribosomal RNA protein, partial [Histoplasma capsulatum H88]	gi|520992907|gb|KC510080.1|	357	5e-96	Pichia fermentans strain DJM4 26S ribosomal RNA gene, partial sequence	sp|Q6CQE5|TAR1_KLULA	71.2	3e-17	Protein TAR1 OS=Kluyveromyces lactis (strain ATCC 8585 / CBS 2359 / DSM 70799 / NBRC 1267 / NRRL Y-1140 / WM37) GN=TAR1-A PE=4 SV=2	-	-	-	-	-	-	-	-	-	GO:0005739//mitochondrion	-	GO:0043457//regulation of cellular respiration
CL390.Contig1_All	38.4111	0.001	38411.1	2.63e-11	5.44e-11	Up	45.45	5e-16	75.9	transcript antisense to ribosomal RNA protein, partial [Histoplasma capsulatum H88]	gi|520992907|gb|KC510080.1|	357	5e-96	Pichia fermentans strain DJM4 26S ribosomal RNA gene, partial sequence	sp|Q6CQE5|TAR1_KLULA	71.2	3e-17	Protein TAR1 OS=Kluyveromyces lactis (strain ATCC 8585 / CBS 2359 / DSM 70799 / NBRC 1267 / NRRL Y-1140 / WM37) GN=TAR1-A PE=4 SV=2	-	-	-	-	-	-	-	-	-	GO:0005739//mitochondrion	-	GO:0043457//regulation of cellular respiration
CL409.Contig1_All	4510.32	2217.07	2.03436	0	0	Up	89.22	0	718.4	RAD14-like protein [Saccharomyces eubayanus]	gi|767213694|gb|CP005463.1|	559	1e-156	Saccharomyces cerevisiae YJM1418 chromosome XIII sequence	sp|P28519|RAD14_YEAST	610	0	DNA repair protein RAD14 OS=Saccharomyces cerevisiae (strain ATCC 204508 / S288c) GN=RAD14 PE=1 SV=2	YMR201c	610	0	---	K10847	0	610	sce:YMR201C	DNA-repair protein complementing XP-A cells	GO:0000110//nucleotide-excision repair factor 1 complex	GO:0003684//damaged DNA binding;GO:0008270//zinc ion binding	GO:0000715//nucleotide-excision repair, DNA damage recognition
CL409.Contig1_All	4516.05	2217.07	2.03694	4.99e-261	5.79e-260	Up	89.22	0	718.4	RAD14-like protein [Saccharomyces eubayanus]	gi|767213694|gb|CP005463.1|	559	1e-156	Saccharomyces cerevisiae YJM1418 chromosome XIII sequence	sp|P28519|RAD14_YEAST	610	0	DNA repair protein RAD14 OS=Saccharomyces cerevisiae (strain ATCC 204508 / S288c) GN=RAD14 PE=1 SV=2	YMR201c	610	0	---	K10847	0	610	sce:YMR201C	DNA-repair protein complementing XP-A cells	GO:0000110//nucleotide-excision repair factor 1 complex	GO:0003684//damaged DNA binding;GO:0008270//zinc ion binding	GO:0000715//nucleotide-excision repair, DNA damage recognition
CL422.Contig1_All	147.798	0.001	147798	1.2e-36	4.3e-36	Up	-	-	-	-	-	-	-	-	-	-	-	-	-	-	-	-	-	-	-	-	-	-	-	-
CL422.Contig1_All	115.233	0.001	115233	9.65e-28	2.97e-27	Up	-	-	-	-	-	-	-	-	-	-	-	-	-	-	-	-	-	-	-	-	-	-	-	-
CL422.Contig2_All	102.169	0.001	102169	2.6e-27	7.99e-27	Up	-	-	-	-	-	-	-	-	-	-	-	-	-	-	-	-	-	-	-	-	-	-	-	-
CL422.Contig2_All	71.3349	0.001	71334.9	8.53e-19	2.19e-18	Up	-	-	-	-	-	-	-	-	-	-	-	-	-	-	-	-	-	-	-	-	-	-	-	-
CL426.Contig1_All	1555.35	260.439	5.97204	0	0	Up	93.95	0	839.3	ECM7-like protein [Saccharomyces eubayanus]	gi|834774822|gb|CP011821.1|	1039	0	Saccharomyces cerevisiae strain NCIM3186 chromosome XII sequence	sp|Q06200|ECM7_YEAST	772	0	Protein ECM7 OS=Saccharomyces cerevisiae (strain ATCC 204508 / S288c) GN=ECM7 PE=1 SV=1	YLR446w	713	0	---	K00844	0	713	sce:YLR446W	hexokinase [EC:2.7.1.1]	GO:0005886//plasma membrane;GO:0016021//integral component of membrane	-	GO:0071555//cell wall organization;GO:0006816//calcium ion transport
CL426.Contig1_All	709.691	260.439	2.72498	9.13e-65	4.37e-64	Up	93.95	0	839.3	ECM7-like protein [Saccharomyces eubayanus]	gi|834774822|gb|CP011821.1|	1039	0	Saccharomyces cerevisiae strain NCIM3186 chromosome XII sequence	sp|Q06200|ECM7_YEAST	772	0	Protein ECM7 OS=Saccharomyces cerevisiae (strain ATCC 204508 / S288c) GN=ECM7 PE=1 SV=1	YLR446w	713	0	---	K00844	0	713	sce:YLR446W	hexokinase [EC:2.7.1.1]	GO:0005886//plasma membrane;GO:0016021//integral component of membrane	-	GO:0071555//cell wall organization;GO:0006816//calcium ion transport
CL43.Contig1_All	12.8951	0.001	12895.1	4.1e-05	6.49e-05	Up	57.45	9e-126	377.1	pyruvate kinase [Mucor ambiguus]	gi|629649045|ref|XM_007803765.1|	81.8	1e-12	Endocarpon pusillum Z07020 kinase mRNA	sp|Q10208|KPYK_SCHPO	355	2e-119	Pyruvate kinase OS=Schizosaccharomyces pombe (strain 972 / ATCC 24843) GN=pyk1 PE=1 SV=1	SPAC4H3.10c	355	5e-119	---	K00873	3e-121	363	act:ACLA_081610	pyruvate kinase [EC:2.7.1.40]	-	GO:0016740//transferase activity	GO:0006090//pyruvate metabolic process;GO:0016310//phosphorylation
CL43.Contig1_All	12.8037	0.001	12803.7	0.00012951	0.000197125	Up	57.45	9e-126	377.1	pyruvate kinase [Mucor ambiguus]	gi|629649045|ref|XM_007803765.1|	81.8	1e-12	Endocarpon pusillum Z07020 kinase mRNA	sp|Q10208|KPYK_SCHPO	355	2e-119	Pyruvate kinase OS=Schizosaccharomyces pombe (strain 972 / ATCC 24843) GN=pyk1 PE=1 SV=1	SPAC4H3.10c	355	5e-119	---	K00873	3e-121	363	act:ACLA_081610	pyruvate kinase [EC:2.7.1.40]	-	GO:0016740//transferase activity	GO:0006090//pyruvate metabolic process;GO:0016310//phosphorylation
CL434.Contig2_All	10.9113	0.001	10911.3	0.000175593	0.000265891	Up	38.33	1e-20	90.1	hypothetical protein GLOINDRAFT_202736 [Rhizophagus irregularis DAOM 181602] >gi|595451798|gb|EXX59445.1| hypothetical protein RirG_188990 [Rhizophagus irregularis DAOM 197198w]	-	-	-	-	sp|Q5BGP1|CWC22_EMENI	56.6	7e-09	Pre-mRNA-splicing factor cwc22 OS=Emericella nidulans (strain FGSC A4 / ATCC 38163 / CBS 112.46 / NRRL 194 / M139) GN=cwc22 PE=3 SV=2	DR2133	50.1	2e-06	---	K00101	2e-09	60.8	val:VDBG_05150	L-lactate dehydrogenase (cytochrome) [EC:1.1.2.3]	-	-	-
CL434.Contig2_All	10.0601	0.001	10060	0.000814885	0.00117509	Up	38.33	1e-20	90.1	hypothetical protein GLOINDRAFT_202736 [Rhizophagus irregularis DAOM 181602] >gi|595451798|gb|EXX59445.1| hypothetical protein RirG_188990 [Rhizophagus irregularis DAOM 197198w]	-	-	-	-	sp|Q5BGP1|CWC22_EMENI	56.6	7e-09	Pre-mRNA-splicing factor cwc22 OS=Emericella nidulans (strain FGSC A4 / ATCC 38163 / CBS 112.46 / NRRL 194 / M139) GN=cwc22 PE=3 SV=2	DR2133	50.1	2e-06	---	K00101	2e-09	60.8	val:VDBG_05150	L-lactate dehydrogenase (cytochrome) [EC:1.1.2.3]	-	-	-
CL46.Contig2_All	938.369	11.4479	81.9689	2.88e-262	3.81e-261	Up	97.24	0	562.4	Dmc1p [Saccharomyces cerevisiae YJM993] >gi|768527348|gb|AJU40390.1| Dmc1p [Saccharomyces cerevisiae YJM969] >gi|768527608|gb|AJU40649.1| Dmc1p [Saccharomyces cerevisiae YJM972] >gi|768527869|gb|AJU40909.1| Dmc1p [Saccharomyces cerevisiae YJM975] >gi|768528097|gb|AJU41136.1| Dmc1p [Saccharomyces cerevisiae YJM978] >gi|768528356|gb|AJU41394.1| Dmc1p [Saccharomyces cerevisiae YJM981] >gi|768528611|…	gi|768542415|gb|CP004839.1|	747	0	Saccharomyces cerevisiae YJM1479 chromosome V sequence	sp|P25453|DMC1_YEAST	561	0	Meiotic recombination protein DMC1 OS=Saccharomyces cerevisiae (strain ATCC 204508 / S288c) GN=DMC1 PE=1 SV=1	YER179w	561	0	---	K10872	0	561	sce:YER179W	meiotic recombination protein DMC1	GO:0005829//cytosol;GO:0000794//condensed nuclear chromosome;GO:0005654//nucleoplasm	GO:0003690//double-stranded DNA binding;GO:0003697//single-stranded DNA binding;GO:0005524//ATP binding;GO:0000150//recombinase activity;GO:0000400//four-way junction DNA binding;GO:0004520//endodeoxyribonuclease activity;GO:0008094//DNA-dependent ATPase activity	GO:0006312//mitotic recombination;GO:0042148//strand invasion;GO:0006311//meiotic gene conversion;GO:0030435//sporulation resulting in formation of a cellular spore;GO:0010212//response to ionizing radiation;GO:0007130//synaptonemal complex assembly;GO:0000730//DNA recombinase assembly;GO:0000709//meiotic joint molecule formation
CL46.Contig2_All	32.0093	11.4479	2.79609	0.000246707	0.000368859	Up	97.24	0	562.4	Dmc1p [Saccharomyces cerevisiae YJM993] >gi|768527348|gb|AJU40390.1| Dmc1p [Saccharomyces cerevisiae YJM969] >gi|768527608|gb|AJU40649.1| Dmc1p [Saccharomyces cerevisiae YJM972] >gi|768527869|gb|AJU40909.1| Dmc1p [Saccharomyces cerevisiae YJM975] >gi|768528097|gb|AJU41136.1| Dmc1p [Saccharomyces cerevisiae YJM978] >gi|768528356|gb|AJU41394.1| Dmc1p [Saccharomyces cerevisiae YJM981] >gi|768528611|…	gi|768542415|gb|CP004839.1|	747	0	Saccharomyces cerevisiae YJM1479 chromosome V sequence	sp|P25453|DMC1_YEAST	561	0	Meiotic recombination protein DMC1 OS=Saccharomyces cerevisiae (strain ATCC 204508 / S288c) GN=DMC1 PE=1 SV=1	YER179w	561	0	---	K10872	0	561	sce:YER179W	meiotic recombination protein DMC1	GO:0005829//cytosol;GO:0000794//condensed nuclear chromosome;GO:0005654//nucleoplasm	GO:0003690//double-stranded DNA binding;GO:0003697//single-stranded DNA binding;GO:0005524//ATP binding;GO:0000150//recombinase activity;GO:0000400//four-way junction DNA binding;GO:0004520//endodeoxyribonuclease activity;GO:0008094//DNA-dependent ATPase activity	GO:0006312//mitotic recombination;GO:0042148//strand invasion;GO:0006311//meiotic gene conversion;GO:0030435//sporulation resulting in formation of a cellular spore;GO:0010212//response to ionizing radiation;GO:0007130//synaptonemal complex assembly;GO:0000730//DNA recombinase assembly;GO:0000709//meiotic joint molecule formation
CL48.Contig12_All	30.7499	0.001	30749.9	2.56e-10	5.22e-10	Up	98.68	8e-98	292	hypothetical protein CTHT_0041260 [Chaetomium thermophilum var. thermophilum DSM 1495] >gi|340939025|gb|EGS19647.1| hypothetical protein CTHT_0041260 [Chaetomium thermophilum var. thermophilum DSM 1495]	gi|598017934|ref|XM_007339392.1|	416	1e-113	Auricularia delicata TFB-10046 SS5 ubiquitin (AURDEDRAFT_158457), partial mRNA	sp|P0CG73|UBI1P_CANAX	350	5e-124	Polyubiquitin OS=Candida albicans GN=UBI1 PE=1 SV=1	YLL039c	352	3e-122	---	K08770	2e-125	359	cthr:CTHT_0041260	ubiquitin C	GO:0005737//cytoplasm	-	-
CL48.Contig12_All	24.6929	0.001	24692.9	7.36e-08	1.33e-07	Up	98.68	8e-98	292	hypothetical protein CTHT_0041260 [Chaetomium thermophilum var. thermophilum DSM 1495] >gi|340939025|gb|EGS19647.1| hypothetical protein CTHT_0041260 [Chaetomium thermophilum var. thermophilum DSM 1495]	gi|598017934|ref|XM_007339392.1|	416	1e-113	Auricularia delicata TFB-10046 SS5 ubiquitin (AURDEDRAFT_158457), partial mRNA	sp|P0CG73|UBI1P_CANAX	350	5e-124	Polyubiquitin OS=Candida albicans GN=UBI1 PE=1 SV=1	YLL039c	352	3e-122	---	K08770	2e-125	359	cthr:CTHT_0041260	ubiquitin C	GO:0005737//cytoplasm	-	-
CL52.Contig10_All	99.1934	26.7117	3.71348	1.18e-17	2.93e-17	Up	39.36	3e-08	57	hypothetical protein H825_YJM1460M00304 [Saccharomyces cerevisiae YJM1460]	gi|17426717|emb|AJ316069.1|	383	1e-103	Saccharomyces bayanus translocation breakpoint XVtVIII, SuYOR018w gene (partial), SuYHR015w gene (partial) and tQ(TTG)H gene	sp|P87287|YD366_YEAST	49.7	1e-07	Uncharacterized protein YDR366C OS=Saccharomyces cerevisiae (strain ATCC 204508 / S288c) GN=YDR366C PE=4 SV=1	-	-	-	-	-	-	-	-	-	-	-	-
CL52.Contig10_All	74.0786	26.7117	2.77326	2.87e-08	5.31e-08	Up	39.36	3e-08	57	hypothetical protein H825_YJM1460M00304 [Saccharomyces cerevisiae YJM1460]	gi|17426717|emb|AJ316069.1|	383	1e-103	Saccharomyces bayanus translocation breakpoint XVtVIII, SuYOR018w gene (partial), SuYHR015w gene (partial) and tQ(TTG)H gene	sp|P87287|YD366_YEAST	49.7	1e-07	Uncharacterized protein YDR366C OS=Saccharomyces cerevisiae (strain ATCC 204508 / S288c) GN=YDR366C PE=4 SV=1	-	-	-	-	-	-	-	-	-	-	-	-
CL64.Contig1_All	177.556	0.001	177556	2.34e-42	9.2e-42	Up	92.76	0	967.6	SPR3-like protein [Saccharomyces eubayanus]	gi|767005661|gb|CP005260.1|	389	1e-104	Saccharomyces cerevisiae YJM1400 chromosome VII genomic sequence	sp|P41901|SPR3_YEAST	830	0	Sporulation-regulated protein 3 OS=Saccharomyces cerevisiae (strain ATCC 204508 / S288c) GN=SPR3 PE=1 SV=1	YGR059w	830	0	---	K12773	0	830	sce:YGR059W	sporulation-regulated protein 3	GO:0031105//septin complex;GO:0005619//ascospore wall;GO:0005628//prospore membrane;GO:0005935//cellular bud neck	GO:0005198//structural molecule activity;GO:0005525//GTP binding	GO:0030437//ascospore formation
CL64.Contig1_All	362.162	0.001	362162	1.22e-68	5.96e-68	Up	92.76	0	967.6	SPR3-like protein [Saccharomyces eubayanus]	gi|767005661|gb|CP005260.1|	389	1e-104	Saccharomyces cerevisiae YJM1400 chromosome VII genomic sequence	sp|P41901|SPR3_YEAST	830	0	Sporulation-regulated protein 3 OS=Saccharomyces cerevisiae (strain ATCC 204508 / S288c) GN=SPR3 PE=1 SV=1	YGR059w	830	0	---	K12773	0	830	sce:YGR059W	sporulation-regulated protein 3	GO:0031105//septin complex;GO:0005619//ascospore wall;GO:0005628//prospore membrane;GO:0005935//cellular bud neck	GO:0005198//structural molecule activity;GO:0005525//GTP binding	GO:0030437//ascospore formation
CL68.Contig3_All	20.8306	0.001	20830.6	1.62e-07	2.92e-07	Up	96.8	1e-84	250.4	elongation factor 1-alpha, partial [Rhizoplaca chrysoleuca]	gi|915072378|ref|XM_013418109.1|	434	1e-119	Rhinocladiella mackenziei CBS 650.93 elongation factor 1-alpha partial mRNA	sp|P41752|EF1A_ASHGO	251	6e-83	Elongation factor 1-alpha OS=Ashbya gossypii (strain ATCC 10895 / CBS 109.51 / FGSC 9923 / NRRL Y-1056) GN=TEF PE=3 SV=1	YPR080w	249	1e-81	---	K03231	5e-83	249	pgu:PGUG_04869	elongation factor 1-alpha	GO:0005737//cytoplasm;GO:0030446//hyphal cell wall;GO:0030445//yeast-form cell wall	GO:0005525//GTP binding;GO:0003746//translation elongation factor activity;GO:0003924//GTPase activity	GO:0006414//translational elongation
CL68.Contig3_All	11.8892	0.001	11889.1	0.000237678	0.000356306	Up	96.8	1e-84	250.4	elongation factor 1-alpha, partial [Rhizoplaca chrysoleuca]	gi|915072378|ref|XM_013418109.1|	434	1e-119	Rhinocladiella mackenziei CBS 650.93 elongation factor 1-alpha partial mRNA	sp|P41752|EF1A_ASHGO	251	6e-83	Elongation factor 1-alpha OS=Ashbya gossypii (strain ATCC 10895 / CBS 109.51 / FGSC 9923 / NRRL Y-1056) GN=TEF PE=3 SV=1	YPR080w	249	1e-81	---	K03231	5e-83	249	pgu:PGUG_04869	elongation factor 1-alpha	GO:0005737//cytoplasm;GO:0030446//hyphal cell wall;GO:0030445//yeast-form cell wall	GO:0005525//GTP binding;GO:0003746//translation elongation factor activity;GO:0003924//GTPase activity	GO:0006414//translational elongation
CL68.Contig5_All	6.94353	0.001	6943.53	0.00360159	0.00488095	Up	94.12	2e-67	204.9	elongation factor 1-alpha, partial [Rhizoplaca chrysoleuca]	gi|630204169|ref|XM_007854622.1|	226	1e-56	Moniliophthora roreri MCA 2997 elongation factor 1-alpha partial mRNA	sp|A5DPE3|EF1A_PICGU	204	2e-65	Elongation factor 1-alpha OS=Meyerozyma guilliermondii (strain ATCC 6260 / CBS 566 / DSM 6381 / JCM 1539 / NBRC 10279 / NRRL Y-324) GN=TEF1 PE=3 SV=2	YPR080w	202	4e-64	---	K03231	5e-66	204	pgu:PGUG_04869	elongation factor 1-alpha	-	GO:0003924//GTPase activity;GO:0003746//translation elongation factor activity;GO:0005525//GTP binding	GO:0006414//translational elongation
CL68.Contig5_All	8.23095	0.001	8230.95	0.00286859	0.00393185	Up	94.12	2e-67	204.9	elongation factor 1-alpha, partial [Rhizoplaca chrysoleuca]	gi|630204169|ref|XM_007854622.1|	226	1e-56	Moniliophthora roreri MCA 2997 elongation factor 1-alpha partial mRNA	sp|A5DPE3|EF1A_PICGU	204	2e-65	Elongation factor 1-alpha OS=Meyerozyma guilliermondii (strain ATCC 6260 / CBS 566 / DSM 6381 / JCM 1539 / NBRC 10279 / NRRL Y-324) GN=TEF1 PE=3 SV=2	YPR080w	202	4e-64	---	K03231	5e-66	204	pgu:PGUG_04869	elongation factor 1-alpha	-	GO:0003924//GTPase activity;GO:0003746//translation elongation factor activity;GO:0005525//GTP binding	GO:0006414//translational elongation
CL71.Contig1_All	15.8709	0.001	15870.9	4.91e-06	8.26e-06	Up	40.78	1e-39	143.3	hypothetical protein SPPG_09077 [Spizellomyces punctatus DAOM BR117]	-	-	-	-	sp|Q5BGP1|CWC22_EMENI	51.6	2e-07	Pre-mRNA-splicing factor cwc22 OS=Emericella nidulans (strain FGSC A4 / ATCC 38163 / CBS 112.46 / NRRL 194 / M139) GN=cwc22 PE=3 SV=2	STM1085	52.4	1e-07	---	K11244	5e-08	56.6	tdl:TDEL_0D05460	cell wall integrity and stress response component	-	-	-
CL71.Contig1_All	11.8892	0.001	11889.1	0.000237678	0.000356306	Up	40.78	1e-39	143.3	hypothetical protein SPPG_09077 [Spizellomyces punctatus DAOM BR117]	-	-	-	-	sp|Q5BGP1|CWC22_EMENI	51.6	2e-07	Pre-mRNA-splicing factor cwc22 OS=Emericella nidulans (strain FGSC A4 / ATCC 38163 / CBS 112.46 / NRRL 194 / M139) GN=cwc22 PE=3 SV=2	STM1085	52.4	1e-07	---	K11244	5e-08	56.6	tdl:TDEL_0D05460	cell wall integrity and stress response component	-	-	-
CL78.Contig1_All	193.427	25.7577	7.50948	5.52e-46	2.29e-45	Up	90.25	0	841.3	UTR2-like protein [Saccharomyces eubayanus]	gi|768856036|gb|CP006453.1|	434	1e-118	Saccharomyces cerevisiae YJM627 chromosome XII sequence	sp|Q05790|CRR1_YEAST	692	0	Probable glycosidase CRR1 OS=Saccharomyces cerevisiae (strain ATCC 204508 / S288c) GN=CRR1 PE=2 SV=1	YLR213c	692	0	---	K01216	5e-27	117	pic:PICST_25832	licheninase [EC:3.2.1.73]	GO:0005619//ascospore wall	GO:0016810//hydrolase activity, acting on carbon-nitrogen (but not peptide) bonds;GO:0004553//hydrolase activity, hydrolyzing O-glycosyl compounds	GO:0005975//carbohydrate metabolic process;GO:0030476//ascospore wall assembly
CL78.Contig1_All	121.635	25.7577	4.72228	1.5e-19	3.9e-19	Up	90.25	0	841.3	UTR2-like protein [Saccharomyces eubayanus]	gi|768856036|gb|CP006453.1|	434	1e-118	Saccharomyces cerevisiae YJM627 chromosome XII sequence	sp|Q05790|CRR1_YEAST	692	0	Probable glycosidase CRR1 OS=Saccharomyces cerevisiae (strain ATCC 204508 / S288c) GN=CRR1 PE=2 SV=1	YLR213c	692	0	---	K01216	5e-27	117	pic:PICST_25832	licheninase [EC:3.2.1.73]	GO:0005619//ascospore wall	GO:0016810//hydrolase activity, acting on carbon-nitrogen (but not peptide) bonds;GO:0004553//hydrolase activity, hydrolyzing O-glycosyl compounds	GO:0005975//carbohydrate metabolic process;GO:0030476//ascospore wall assembly
CL79.Contig3_All	80.3466	0.001	80346.6	1.62e-22	4.47e-22	Up	62.24	0	633.6	cytochrome c oxidase subunit 1 (mitochondrion) [Phycomyces blakesleeanus] >gi|909719448|gb|AKT93740.1| cytochrome c oxidase subunit 1 (mitochondrion) [Phycomyces blakesleeanus]	gi|692849715|gb|KJ021215.1|	121	2e-24	Metacordyceps liangshanensis isolate 58 cytochrome oxidase subunit I (COI) gene, partial cds; mitochondrial	sp|Q0H8Y4|COX1_USTMA	632	0	Cytochrome c oxidase subunit 1 OS=Ustilago maydis (strain 521 / FGSC 9021) GN=COX1 PE=3 SV=1	CC3406	583	0	---	K02256	0	632	uma:UsmafMp08	cytochrome c oxidase subunit 1 [EC:1.9.3.1]	GO:0016021//integral component of membrane;GO:0070469//respiratory chain;GO:0005743//mitochondrial inner membrane;GO:0005886//plasma membrane	GO:0004129//cytochrome-c oxidase activity;GO:0005506//iron ion binding;GO:0020037//heme binding;GO:0005507//copper ion binding	GO:1902600//hydrogen ion transmembrane transport;GO:0022900//electron transport chain;GO:0009060//aerobic respiration;GO:0006119//oxidative phosphorylation
CL79.Contig3_All	85.9677	0.001	85967.7	6.98e-22	1.91e-21	Up	62.24	0	633.6	cytochrome c oxidase subunit 1 (mitochondrion) [Phycomyces blakesleeanus] >gi|909719448|gb|AKT93740.1| cytochrome c oxidase subunit 1 (mitochondrion) [Phycomyces blakesleeanus]	gi|692849715|gb|KJ021215.1|	121	2e-24	Metacordyceps liangshanensis isolate 58 cytochrome oxidase subunit I (COI) gene, partial cds; mitochondrial	sp|Q0H8Y4|COX1_USTMA	632	0	Cytochrome c oxidase subunit 1 OS=Ustilago maydis (strain 521 / FGSC 9021) GN=COX1 PE=3 SV=1	CC3406	583	0	---	K02256	0	632	uma:UsmafMp08	cytochrome c oxidase subunit 1 [EC:1.9.3.1]	GO:0016021//integral component of membrane;GO:0070469//respiratory chain;GO:0005743//mitochondrial inner membrane;GO:0005886//plasma membrane	GO:0004129//cytochrome-c oxidase activity;GO:0005506//iron ion binding;GO:0020037//heme binding;GO:0005507//copper ion binding	GO:1902600//hydrogen ion transmembrane transport;GO:0022900//electron transport chain;GO:0009060//aerobic respiration;GO:0006119//oxidative phosphorylation
CL83.Contig4_All	18.8467	3.81596	4.93893	4.81e-05	7.56e-05	Up	94.16	0	2667.9	TAF2-like protein [Saccharomyces eubayanus]	gi|763997378|gb|CP006322.1|	672	0	Saccharomyces cerevisiae YJM1478 chromosome III sequence	sp|P23255|TAF2_YEAST	2337	0	Transcription initiation factor TFIID subunit 2 OS=Saccharomyces cerevisiae (strain ATCC 204508 / S288c) GN=TAF2 PE=1 SV=3	YJL115w	52.8	2e-06	---	K03128	0	2337	sce:YCR042C	transcription initiation factor TFIID subunit 2	-	-	-
CL83.Contig4_All	23.7783	3.81596	6.23129	1.44e-05	2.32e-05	Up	94.16	0	2667.9	TAF2-like protein [Saccharomyces eubayanus]	gi|763997378|gb|CP006322.1|	672	0	Saccharomyces cerevisiae YJM1478 chromosome III sequence	sp|P23255|TAF2_YEAST	2337	0	Transcription initiation factor TFIID subunit 2 OS=Saccharomyces cerevisiae (strain ATCC 204508 / S288c) GN=TAF2 PE=1 SV=3	YJL115w	52.8	2e-06	---	K03128	0	2337	sce:YCR042C	transcription initiation factor TFIID subunit 2	-	-	-
CL92.Contig1_All	8.9274	0.001	8927.4	0.000778671	0.00111931	Up	79	8e-123	355.1	40S ribosomal protein S2, variant [Spizellomyces punctatus DAOM BR117] >gi|907099169|gb|KND04405.1| 40S ribosomal protein S2 [Spizellomyces punctatus DAOM BR117]	gi|598017988|ref|XM_007339410.1|	143	3e-31	Auricularia delicata TFB-10046 SS5 ribosomal protein S2 (AURDEDRAFT_134438), partial mRNA	sp|O74892|RS2_SCHPO	310	2e-107	40S ribosomal protein S2 OS=Schizosaccharomyces pombe (strain 972 / ATCC 24843) GN=rps2 PE=1 SV=1	SPCC576.08c	310	6e-107	---	K02981	4e-116	335	gtr:GLOTRDRAFT_99438	small subunit ribosomal protein S2e	GO:0022627//cytosolic small ribosomal subunit;GO:0032040//small-subunit processome	GO:0003735//structural constituent of ribosome;GO:0070181//small ribosomal subunit rRNA binding	GO:0045903//positive regulation of translational fidelity;GO:0006407//rRNA export from nucleus
CL92.Contig1_All	11.8892	0.001	11889.1	0.000237678	0.000356306	Up	79	8e-123	355.1	40S ribosomal protein S2, variant [Spizellomyces punctatus DAOM BR117] >gi|907099169|gb|KND04405.1| 40S ribosomal protein S2 [Spizellomyces punctatus DAOM BR117]	gi|598017988|ref|XM_007339410.1|	143	3e-31	Auricularia delicata TFB-10046 SS5 ribosomal protein S2 (AURDEDRAFT_134438), partial mRNA	sp|O74892|RS2_SCHPO	310	2e-107	40S ribosomal protein S2 OS=Schizosaccharomyces pombe (strain 972 / ATCC 24843) GN=rps2 PE=1 SV=1	SPCC576.08c	310	6e-107	---	K02981	4e-116	335	gtr:GLOTRDRAFT_99438	small subunit ribosomal protein S2e	GO:0022627//cytosolic small ribosomal subunit;GO:0032040//small-subunit processome	GO:0003735//structural constituent of ribosome;GO:0070181//small ribosomal subunit rRNA binding	GO:0045903//positive regulation of translational fidelity;GO:0006407//rRNA export from nucleus
Unigene1022_All	3696.94	1405.23	2.63085	0	0	Up	97.35	0	1308.9	FET5-like protein [Saccharomyces eubayanus]	gi|768799867|gb|CP004966.1|	1170	0	Saccharomyces cerevisiae YJM1443 chromosome VI sequence	sp|P43561|FET5_YEAST	1189	0	Iron transport multicopper oxidase FET5 OS=Saccharomyces cerevisiae (strain ATCC 204508 / S288c) GN=FET5 PE=1 SV=1	YFL041w	1189	0	---	K00540	3e-45	174	sce:YDR506C		GO:0005886//plasma membrane;GO:0000329//fungal-type vacuole membrane;GO:0016021//integral component of membrane	GO:0005507//copper ion binding;GO:0004322//ferroxidase activity	GO:0055072//iron ion homeostasis;GO:0055114//oxidation-reduction process;GO:0006826//iron ion transport
Unigene1022_All	3987.44	1405.23	2.83758	0	0	Up	97.35	0	1308.9	FET5-like protein [Saccharomyces eubayanus]	gi|768799867|gb|CP004966.1|	1170	0	Saccharomyces cerevisiae YJM1443 chromosome VI sequence	sp|P43561|FET5_YEAST	1189	0	Iron transport multicopper oxidase FET5 OS=Saccharomyces cerevisiae (strain ATCC 204508 / S288c) GN=FET5 PE=1 SV=1	YFL041w	1189	0	---	K00540	3e-45	174	sce:YDR506C		GO:0005886//plasma membrane;GO:0000329//fungal-type vacuole membrane;GO:0016021//integral component of membrane	GO:0005507//copper ion binding;GO:0004322//ferroxidase activity	GO:0055072//iron ion homeostasis;GO:0055114//oxidation-reduction process;GO:0006826//iron ion transport
Unigene1032_All	11.9032	0.001	11903.2	8.45e-05	0.000130738	Up	32.63	3e-07	57.8	hypothetical protein RHOBADRAFT_52738, partial [Rhodotorula graminis WP1]	-	-	-	-	sp|P08640|MUC1_YEAST	63.2	5e-11	Flocculation protein FLO11 OS=Saccharomyces cerevisiae (strain ATCC 204508 / S288c) GN=MUC1 PE=1 SV=2	DR2133	51.6	8e-07	---	K01178	6e-10	63.2	sce:YIR019C	glucoamylase [EC:3.2.1.3]	-	-	-
Unigene1032_All	10.9746	0.001	10974.6	0.000438734	0.000643995	Up	32.63	3e-07	57.8	hypothetical protein RHOBADRAFT_52738, partial [Rhodotorula graminis WP1]	-	-	-	-	sp|P08640|MUC1_YEAST	63.2	5e-11	Flocculation protein FLO11 OS=Saccharomyces cerevisiae (strain ATCC 204508 / S288c) GN=MUC1 PE=1 SV=2	DR2133	51.6	8e-07	---	K01178	6e-10	63.2	sce:YIR019C	glucoamylase [EC:3.2.1.3]	-	-	-
Unigene1035_All	14.879	0.001	14879	9.9e-06	1.63e-05	Up	39.34	5e-08	54.3	hypothetical protein GLRG_04453 [Colletotrichum graminicola M1.001] >gi|310793848|gb|EFQ29309.1| hypothetical protein GLRG_04453 [Colletotrichum graminicola M1.001]	-	-	-	-	-	-	-	-	-	-	-	-	-	-	-	-	-	-	-	-
Unigene1035_All	9.1455	0.001	9145.5	0.00152353	0.00214641	Up	39.34	5e-08	54.3	hypothetical protein GLRG_04453 [Colletotrichum graminicola M1.001] >gi|310793848|gb|EFQ29309.1| hypothetical protein GLRG_04453 [Colletotrichum graminicola M1.001]	-	-	-	-	-	-	-	-	-	-	-	-	-	-	-	-	-	-	-	-
Unigene1044_All	34.7177	0.001	34717.7	2.16e-11	4.57e-11	Up	35.07	1e-37	141	Dehydrogenases with different specificities (related to short-chain alcohol dehydrogenases) [Xanthophyllomyces dendrorhous]	-	-	-	-	sp|Q07530|YD114_YEAST	51.2	4e-07	Uncharacterized oxidoreductase YDL114W OS=Saccharomyces cerevisiae (strain ATCC 204508 / S288c) GN=YDL114W PE=3 SV=1	all0352	105	6e-26	---	K00079	3e-32	124	gtr:GLOTRDRAFT_136682	carbonyl reductase 1 [EC:1.1.1.184 1.1.1.189 1.1.1.197]	-	-	-
Unigene1044_All	25.6074	0.001	25607.4	4.25e-08	7.78e-08	Up	35.07	1e-37	141	Dehydrogenases with different specificities (related to short-chain alcohol dehydrogenases) [Xanthophyllomyces dendrorhous]	-	-	-	-	sp|Q07530|YD114_YEAST	51.2	4e-07	Uncharacterized oxidoreductase YDL114W OS=Saccharomyces cerevisiae (strain ATCC 204508 / S288c) GN=YDL114W PE=3 SV=1	all0352	105	6e-26	---	K00079	3e-32	124	gtr:GLOTRDRAFT_136682	carbonyl reductase 1 [EC:1.1.1.184 1.1.1.189 1.1.1.197]	-	-	-
Unigene1058_All	9.91934	0.001	9919.34	0.000728355	0.00105232	Up	-	-	-	-	gi|20152581|emb|AJ439550.1|	93.7	1e-16	Saccharomyces bayanus LTR-retrotransposon Tsu4	-	-	-	-	-	-	-	-	-	-	-	-	-	-	-	-
Unigene1058_All	8.23095	0.001	8230.95	0.00617697	0.00820293	Up	-	-	-	-	gi|20152581|emb|AJ439550.1|	93.7	1e-16	Saccharomyces bayanus LTR-retrotransposon Tsu4	-	-	-	-	-	-	-	-	-	-	-	-	-	-	-	-
Unigene1066_All	185.492	0.001	185492	7.73e-44	3.11e-43	Up	-	-	-	-	-	-	-	-	-	-	-	-	-	-	-	-	-	-	-	-	-	-	-	-
Unigene1066_All	125.293	0.001	125293	1.12e-29	3.56e-29	Up	-	-	-	-	-	-	-	-	-	-	-	-	-	-	-	-	-	-	-	-	-	-	-	-
Unigene1068_All	11.9032	0.001	11903.2	8.45e-05	0.000130738	Up	-	-	-	-	-	-	-	-	-	-	-	-	-	-	-	-	-	-	-	-	-	-	-	-
Unigene1068_All	10.0601	0.001	10060	0.000814885	0.00117509	Up	-	-	-	-	-	-	-	-	-	-	-	-	-	-	-	-	-	-	-	-	-	-	-	-
Unigene1071_All	14.879	0.001	14879	9.9e-06	1.63e-05	Up	55.65	4e-39	136.3	Putative Translation initiation factor SUI1 [Rhizopus microsporus] >gi|727144145|emb|CEG73703.1| Putative Translation initiation factor SUI1 [Rhizopus microsporus] >gi|729699021|emb|CEJ03815.1| Putative Translation initiation factor SUI1 [Rhizopus microsporus]	gi|780323|gb|L41693.1|PS300016E	69.9	3e-09	Eucalyptus globulus bicostata symbiont (F00058) mRNA, ESTun016	sp|P32911|SUI1_YEAST	123	4e-36	Eukaryotic translation initiation factor eIF-1 OS=Saccharomyces cerevisiae (strain ATCC 204508 / S288c) GN=SUI1 PE=1 SV=1	YNL244c	123	1e-35	---	K03113	1e-38	132	npa:UCRNP2_6216	translation initiation factor 1	-	-	-
Unigene1071_All	13.7182	0.001	13718.2	7.1e-05	0.000110109	Up	55.65	4e-39	136.3	Putative Translation initiation factor SUI1 [Rhizopus microsporus] >gi|727144145|emb|CEG73703.1| Putative Translation initiation factor SUI1 [Rhizopus microsporus] >gi|729699021|emb|CEJ03815.1| Putative Translation initiation factor SUI1 [Rhizopus microsporus]	gi|780323|gb|L41693.1|PS300016E	69.9	3e-09	Eucalyptus globulus bicostata symbiont (F00058) mRNA, ESTun016	sp|P32911|SUI1_YEAST	123	4e-36	Eukaryotic translation initiation factor eIF-1 OS=Saccharomyces cerevisiae (strain ATCC 204508 / S288c) GN=SUI1 PE=1 SV=1	YNL244c	123	1e-35	---	K03113	1e-38	132	npa:UCRNP2_6216	translation initiation factor 1	-	-	-
Unigene1096_All	17245.8	9404.42	1.83379	0	0	Up	81.6	0	2425.2	PDR12-like protein [Saccharomyces eubayanus]	gi|768868269|gb|CP006213.1|	2565	0	Saccharomyces cerevisiae YJM195 chromosome XVI sequence	sp|Q02785|PDR12_YEAST	2393	0	ATP-dependent permease PDR12 OS=Saccharomyces cerevisiae (strain ATCC 204508 / S288c) GN=PDR12 PE=1 SV=1	YPL057c	680	0	---	K08712	0	1785	sce:YDR011W	ATP-binding cassette, subfamily G (WHITE), member 2, SNQ2	GO:0005886//plasma membrane;GO:0016021//integral component of membrane	GO:0042626//ATPase activity, coupled to transmembrane movement of substances;GO:0005524//ATP binding;GO:0005342//organic acid transmembrane transporter activity	GO:0055085//transmembrane transport;GO:0008152//metabolic process;GO:0015849//organic acid transport
Unigene1096_All	16289.1	9404.42	1.73206	0	0	Up	81.6	0	2425.2	PDR12-like protein [Saccharomyces eubayanus]	gi|768868269|gb|CP006213.1|	2565	0	Saccharomyces cerevisiae YJM195 chromosome XVI sequence	sp|Q02785|PDR12_YEAST	2393	0	ATP-dependent permease PDR12 OS=Saccharomyces cerevisiae (strain ATCC 204508 / S288c) GN=PDR12 PE=1 SV=1	YPL057c	680	0	---	K08712	0	1785	sce:YDR011W	ATP-binding cassette, subfamily G (WHITE), member 2, SNQ2	GO:0005886//plasma membrane;GO:0016021//integral component of membrane	GO:0042626//ATPase activity, coupled to transmembrane movement of substances;GO:0005524//ATP binding;GO:0005342//organic acid transmembrane transporter activity	GO:0055085//transmembrane transport;GO:0008152//metabolic process;GO:0015849//organic acid transport
Unigene113_All	3073.01	1475.82	2.08224	8.92e-284	1.25e-282	Up	88.83	0	989.9	SGA1-like protein [Saccharomyces eubayanus]	gi|766087695|gb|CP005058.1|	200	6e-48	Saccharomyces cerevisiae YJM1439 chromosome IX sequence	sp|P08019|AMYG_YEAST	863	0	Glucoamylase, intracellular sporulation-specific OS=Saccharomyces cerevisiae (strain ATCC 204508 / S288c) GN=SGA1 PE=3 SV=2	YIL099w	863	0	---	K01178	0	863	sce:YIL099W	glucoamylase [EC:3.2.1.3]	GO:0005628//prospore membrane;GO:0000324//fungal-type vacuole	GO:0004339//glucan 1,4-alpha-glucosidase activity	GO:0030435//sporulation resulting in formation of a cellular spore;GO:0005980//glycogen catabolic process
Unigene113_All	3249.4	1475.82	2.20176	6.42e-215	6.64e-214	Up	88.83	0	989.9	SGA1-like protein [Saccharomyces eubayanus]	gi|766087695|gb|CP005058.1|	200	6e-48	Saccharomyces cerevisiae YJM1439 chromosome IX sequence	sp|P08019|AMYG_YEAST	863	0	Glucoamylase, intracellular sporulation-specific OS=Saccharomyces cerevisiae (strain ATCC 204508 / S288c) GN=SGA1 PE=3 SV=2	YIL099w	863	0	---	K01178	0	863	sce:YIL099W	glucoamylase [EC:3.2.1.3]	GO:0005628//prospore membrane;GO:0000324//fungal-type vacuole	GO:0004339//glucan 1,4-alpha-glucosidase activity	GO:0030435//sporulation resulting in formation of a cellular spore;GO:0005980//glycogen catabolic process
Unigene1131_All	2617.71	1847.88	1.41661	3.18e-124	2.28e-123	Up	95.92	0	1486.9	TEA1-like protein [Saccharomyces eubayanus]	gi|768498191|gb|CP005670.1|	1120	0	Saccharomyces cerevisiae YJM1477 chromosome XV sequence	sp|P47988|TEA1_YEAST	1345	0	TY1 enhancer activator OS=Saccharomyces cerevisiae (strain ATCC 204508 / S288c) GN=TEA1 PE=1 SV=2	SPAC18B11.07c	129	1e-33	---	K03004	0	616	sce:YOR340C	DNA-directed RNA polymerase I subunit RPA43	GO:0051285//cell cortex of cell tip;GO:0005634//nucleus	GO:0043565//sequence-specific DNA binding;GO:0008270//zinc ion binding;GO:0000981//RNA polymerase II transcription factor activity, sequence-specific DNA binding	GO:0006357//regulation of transcription from RNA polymerase II promoter
Unigene1131_All	3889.58	1847.88	2.10489	2.07e-238	2.29e-237	Up	95.92	0	1486.9	TEA1-like protein [Saccharomyces eubayanus]	gi|768498191|gb|CP005670.1|	1120	0	Saccharomyces cerevisiae YJM1477 chromosome XV sequence	sp|P47988|TEA1_YEAST	1345	0	TY1 enhancer activator OS=Saccharomyces cerevisiae (strain ATCC 204508 / S288c) GN=TEA1 PE=1 SV=2	SPAC18B11.07c	129	1e-33	---	K03004	0	616	sce:YOR340C	DNA-directed RNA polymerase I subunit RPA43	GO:0051285//cell cortex of cell tip;GO:0005634//nucleus	GO:0043565//sequence-specific DNA binding;GO:0008270//zinc ion binding;GO:0000981//RNA polymerase II transcription factor activity, sequence-specific DNA binding	GO:0006357//regulation of transcription from RNA polymerase II promoter
Unigene1163_All	51.5806	0.001	51580.6	9.95e-16	2.36e-15	Up	66.92	0	721.5	phosphoenolpyruvate carboxykinase [ATP] [Allomyces macrogynus ATCC 38327]	gi|346995772|gb|CP003009.1|	139	2e-29	Thielavia terrestris NRRL 8126 chromosome 1, complete sequence	sp|Q7RVS9|PCKA_NEUCR	634	0	Phosphoenolpyruvate carboxykinase [ATP] OS=Neurospora crassa (strain ATCC 24698 / 74-OR23-1A / CBS 708.71 / DSM 1257 / FGSC 987) GN=pck-1 PE=3 SV=1	YKR097w	607	0	---	K01610	0	668	cput:CONPUDRAFT_81043	phosphoenolpyruvate carboxykinase (ATP) [EC:4.1.1.49]	GO:0005829//cytosol	GO:0004612//phosphoenolpyruvate carboxykinase (ATP) activity;GO:0017076//purine nucleotide binding	GO:0006094//gluconeogenesis
Unigene1163_All	33.8384	0.001	33838.4	3.48e-10	6.95e-10	Up	66.92	0	721.5	phosphoenolpyruvate carboxykinase [ATP] [Allomyces macrogynus ATCC 38327]	gi|346995772|gb|CP003009.1|	139	2e-29	Thielavia terrestris NRRL 8126 chromosome 1, complete sequence	sp|Q7RVS9|PCKA_NEUCR	634	0	Phosphoenolpyruvate carboxykinase [ATP] OS=Neurospora crassa (strain ATCC 24698 / 74-OR23-1A / CBS 708.71 / DSM 1257 / FGSC 987) GN=pck-1 PE=3 SV=1	YKR097w	607	0	---	K01610	0	668	cput:CONPUDRAFT_81043	phosphoenolpyruvate carboxykinase (ATP) [EC:4.1.1.49]	GO:0005829//cytosol	GO:0004612//phosphoenolpyruvate carboxykinase (ATP) activity;GO:0017076//purine nucleotide binding	GO:0006094//gluconeogenesis
Unigene1202_All	2420.32	1189.62	2.03452	3.97e-217	4.37e-216	Up	95.52	0	1176	TAH11-like protein [Saccharomyces eubayanus]	gi|768902253|gb|CP005147.1|	591	1e-165	Saccharomyces cerevisiae YJM1332 chromosome X sequence	sp|P47112|CDT1_YEAST	1033	0	Cell division cycle protein CDT1 OS=Saccharomyces cerevisiae (strain ATCC 204508 / S288c) GN=TAH11 PE=1 SV=1	-	-	-	-	K12414	0	1033	sce:YJR046W	DNA replication licensing factor, required for pre-replication complex assembly	GO:0005656//nuclear pre-replicative complex;GO:0005737//cytoplasm	GO:0005524//ATP binding;GO:0003688//DNA replication origin binding	GO:0000727//double-strand break repair via break-induced replication;GO:0051301//cell division;GO:0006267//pre-replicative complex assembly involved in nuclear cell cycle DNA replication;GO:0007067//mitotic nuclear division;GO:0030174//regulation of DNA-dependent DNA replication initiation
Unigene1202_All	2774.75	1189.62	2.33246	6.87e-201	6.68e-200	Up	95.52	0	1176	TAH11-like protein [Saccharomyces eubayanus]	gi|768902253|gb|CP005147.1|	591	1e-165	Saccharomyces cerevisiae YJM1332 chromosome X sequence	sp|P47112|CDT1_YEAST	1033	0	Cell division cycle protein CDT1 OS=Saccharomyces cerevisiae (strain ATCC 204508 / S288c) GN=TAH11 PE=1 SV=1	-	-	-	-	K12414	0	1033	sce:YJR046W	DNA replication licensing factor, required for pre-replication complex assembly	GO:0005656//nuclear pre-replicative complex;GO:0005737//cytoplasm	GO:0005524//ATP binding;GO:0003688//DNA replication origin binding	GO:0000727//double-strand break repair via break-induced replication;GO:0051301//cell division;GO:0006267//pre-replicative complex assembly involved in nuclear cell cycle DNA replication;GO:0007067//mitotic nuclear division;GO:0030174//regulation of DNA-dependent DNA replication initiation
Unigene1252_All	11.9032	0.001	11903.2	8.45e-05	0.000130738	Up	90.61	2e-160	477.2	hypothetical protein H072_4842 [Dactylellina haptotyla CBS 200.50] >gi|526200684|gb|EPS41307.1| hypothetical protein H072_4842 [Dactylellina haptotyla CBS 200.50]	gi|189209002|ref|XM_001940799.1|	105	9e-20	Pyrenophora tritici-repentis Pt-1C-BFP heat shock protein 104, mRNA	sp|P31540|HSP98_NEUCR	356	8e-116	Heat shock protein hsp98 OS=Neurospora crassa (strain ATCC 24698 / 74-OR23-1A / CBS 708.71 / DSM 1257 / FGSC 987) GN=hsp98 PE=1 SV=2	SPBC16D10.08c	328	5e-105	---	K03695	7e-80	261	ncs:NCAS_0A08040	ATP-dependent Clp protease ATP-binding subunit ClpB	GO:0005635//nuclear envelope;GO:0005829//cytosol	GO:0051787//misfolded protein binding;GO:0005524//ATP binding;GO:0016887//ATPase activity	GO:0071218//cellular response to misfolded protein;GO:0043335//protein unfolding
Unigene1252_All	11.8892	0.001	11889.1	0.000237678	0.000356306	Up	90.61	2e-160	477.2	hypothetical protein H072_4842 [Dactylellina haptotyla CBS 200.50] >gi|526200684|gb|EPS41307.1| hypothetical protein H072_4842 [Dactylellina haptotyla CBS 200.50]	gi|189209002|ref|XM_001940799.1|	105	9e-20	Pyrenophora tritici-repentis Pt-1C-BFP heat shock protein 104, mRNA	sp|P31540|HSP98_NEUCR	356	8e-116	Heat shock protein hsp98 OS=Neurospora crassa (strain ATCC 24698 / 74-OR23-1A / CBS 708.71 / DSM 1257 / FGSC 987) GN=hsp98 PE=1 SV=2	SPBC16D10.08c	328	5e-105	---	K03695	7e-80	261	ncs:NCAS_0A08040	ATP-dependent Clp protease ATP-binding subunit ClpB	GO:0005635//nuclear envelope;GO:0005829//cytosol	GO:0051787//misfolded protein binding;GO:0005524//ATP binding;GO:0016887//ATPase activity	GO:0071218//cellular response to misfolded protein;GO:0043335//protein unfolding
Unigene1254_All	12.8951	0.001	12895.1	4.1e-05	6.49e-05	Up	97.87	0	710.7	hypothetical protein AOL_s00007g539 [Arthrobotrys oligospora ATCC 24927] >gi|345569769|gb|EGX52597.1| hypothetical protein AOL_s00007g539 [Arthrobotrys oligospora ATCC 24927]	gi|315048468|ref|XM_003173561.1|	743	0	Arthroderma gypseum CBS 118893 plasma membrane ATPase (MGYG_03783) mRNA, complete cds	sp|P07038|PMA1_NEUCR	658	0	Plasma membrane ATPase OS=Neurospora crassa (strain ATCC 24698 / 74-OR23-1A / CBS 708.71 / DSM 1257 / FGSC 987) GN=pma-1 PE=1 SV=1	SPAC1071.10c	566	0	---	K01535	0	683	tml:GSTUM_00009331001	H+-transporting ATPase [EC:3.6.3.6]	GO:0016021//integral component of membrane	GO:0005524//ATP binding;GO:0016887//ATPase activity;GO:0046872//metal ion binding	GO:0006754//ATP biosynthetic process
Unigene1254_All	17.3765	0.001	17376.5	6.72e-06	1.1e-05	Up	97.87	0	710.7	hypothetical protein AOL_s00007g539 [Arthrobotrys oligospora ATCC 24927] >gi|345569769|gb|EGX52597.1| hypothetical protein AOL_s00007g539 [Arthrobotrys oligospora ATCC 24927]	gi|315048468|ref|XM_003173561.1|	743	0	Arthroderma gypseum CBS 118893 plasma membrane ATPase (MGYG_03783) mRNA, complete cds	sp|P07038|PMA1_NEUCR	658	0	Plasma membrane ATPase OS=Neurospora crassa (strain ATCC 24698 / 74-OR23-1A / CBS 708.71 / DSM 1257 / FGSC 987) GN=pma-1 PE=1 SV=1	SPAC1071.10c	566	0	---	K01535	0	683	tml:GSTUM_00009331001	H+-transporting ATPase [EC:3.6.3.6]	GO:0016021//integral component of membrane	GO:0005524//ATP binding;GO:0016887//ATPase activity;GO:0046872//metal ion binding	GO:0006754//ATP biosynthetic process
Unigene1264_All	14.879	0.001	14879	9.9e-06	1.63e-05	Up	84.92	2e-66	227.6	hypothetical protein H072_4613 [Dactylellina haptotyla CBS 200.50] >gi|526200848|gb|EPS41456.1| hypothetical protein H072_4613 [Dactylellina haptotyla CBS 200.50]	gi|748500355|ref|XM_011112208.1|	139	8e-30	Dactylellina haptotyla CBS 200.50 hypothetical protein mRNA	sp|Q2UM46|CRED_ASPOR	78.6	2e-15	Probable HECT-type ubiquitin ligase-interacting protein creD OS=Aspergillus oryzae (strain ATCC 42149 / RIB 40) GN=creD PE=3 SV=2	-	-	-	-	-	-	-	-	-	-	-	-
Unigene1264_All	12.8037	0.001	12803.7	0.00012951	0.000197125	Up	84.92	2e-66	227.6	hypothetical protein H072_4613 [Dactylellina haptotyla CBS 200.50] >gi|526200848|gb|EPS41456.1| hypothetical protein H072_4613 [Dactylellina haptotyla CBS 200.50]	gi|748500355|ref|XM_011112208.1|	139	8e-30	Dactylellina haptotyla CBS 200.50 hypothetical protein mRNA	sp|Q2UM46|CRED_ASPOR	78.6	2e-15	Probable HECT-type ubiquitin ligase-interacting protein creD OS=Aspergillus oryzae (strain ATCC 42149 / RIB 40) GN=creD PE=3 SV=2	-	-	-	-	-	-	-	-	-	-	-	-
Unigene1295_All	20152.1	9046.68	2.22757	0	0	Up	94.77	0	769.6	PST1-like protein [Saccharomyces eubayanus]	gi|768763661|gb|CP004705.1|	541	1e-150	Saccharomyces cerevisiae YJM1252 chromosome IV sequence	sp|A6ZY20|PST1_YEAS7	691	0	Cell wall mannoprotein PST1 OS=Saccharomyces cerevisiae (strain YJM789) GN=PST1 PE=3 SV=1	lin0661	54.3	8e-07	---	-	-	-	-	-	GO:0005576//extracellular region;GO:0005886//plasma membrane;GO:0031225//anchored component of membrane;GO:0009277//fungal-type cell wall	-	GO:0031505//fungal-type cell wall organization
Unigene1295_All	22498.8	9046.68	2.48697	0	0	Up	94.77	0	769.6	PST1-like protein [Saccharomyces eubayanus]	gi|768763661|gb|CP004705.1|	541	1e-150	Saccharomyces cerevisiae YJM1252 chromosome IV sequence	sp|A6ZY20|PST1_YEAS7	691	0	Cell wall mannoprotein PST1 OS=Saccharomyces cerevisiae (strain YJM789) GN=PST1 PE=3 SV=1	lin0661	54.3	8e-07	---	-	-	-	-	-	GO:0005576//extracellular region;GO:0005886//plasma membrane;GO:0031225//anchored component of membrane;GO:0009277//fungal-type cell wall	-	GO:0031505//fungal-type cell wall organization
Unigene1310_All	4067.92	1972.85	2.06195	0	0	Up	95.56	0	2819.3	UFD4-like protein [Saccharomyces eubayanus]	gi|767176677|gb|CP005362.1|	2256	0	Saccharomyces cerevisiae YJM1418 chromosome XI sequence	sp|P33202|UFD4_YEAST	2521	0	Ubiquitin fusion degradation protein 4 OS=Saccharomyces cerevisiae (strain ATCC 204508 / S288c) GN=UFD4 PE=1 SV=1	YKL010c	2521	0	---	K10590	0	2521	sce:YKL010C	E3 ubiquitin-protein ligase TRIP12 [EC:2.3.2.26]	-	GO:0004842//ubiquitin-protein transferase activity;GO:0016874//ligase activity	GO:0016567//protein ubiquitination
Unigene1310_All	4593.79	1972.85	2.3285	0	0	Up	95.56	0	2819.3	UFD4-like protein [Saccharomyces eubayanus]	gi|767176677|gb|CP005362.1|	2256	0	Saccharomyces cerevisiae YJM1418 chromosome XI sequence	sp|P33202|UFD4_YEAST	2521	0	Ubiquitin fusion degradation protein 4 OS=Saccharomyces cerevisiae (strain ATCC 204508 / S288c) GN=UFD4 PE=1 SV=1	YKL010c	2521	0	---	K10590	0	2521	sce:YKL010C	E3 ubiquitin-protein ligase TRIP12 [EC:2.3.2.26]	-	GO:0004842//ubiquitin-protein transferase activity;GO:0016874//ligase activity	GO:0016567//protein ubiquitination
Unigene1361_All	541.596	324.356	1.66976	3.24e-37	1.16e-36	Up	99.83	0	1147.1	CNM67-like protein [Saccharomyces eubayanus]	gi|803444108|gb|CP005568.1|	254	3e-64	Saccharomyces cerevisiae YJM1434 chromosome XIV sequence	sp|P53865|CNM67_YEAST	854	0	Chaotic nuclear migration protein 67 OS=Saccharomyces cerevisiae (strain ATCC 204508 / S288c) GN=CNM67 PE=1 SV=1	YHR023w	74.7	5e-13	---	K10352	2e-12	74.7	sce:YHR023W	myosin heavy chain	GO:0005824//outer plaque of spindle pole body	GO:0005200//structural constituent of cytoskeleton	GO:0030435//sporulation resulting in formation of a cellular spore;GO:0007052//mitotic spindle organization;GO:0051321//meiotic cell cycle;GO:0051301//cell division;GO:0007020//microtubule nucleation
Unigene1361_All	588.056	324.356	1.81299	1.29e-28	4.02e-28	Up	99.83	0	1147.1	CNM67-like protein [Saccharomyces eubayanus]	gi|803444108|gb|CP005568.1|	254	3e-64	Saccharomyces cerevisiae YJM1434 chromosome XIV sequence	sp|P53865|CNM67_YEAST	854	0	Chaotic nuclear migration protein 67 OS=Saccharomyces cerevisiae (strain ATCC 204508 / S288c) GN=CNM67 PE=1 SV=1	YHR023w	74.7	5e-13	---	K10352	2e-12	74.7	sce:YHR023W	myosin heavy chain	GO:0005824//outer plaque of spindle pole body	GO:0005200//structural constituent of cytoskeleton	GO:0030435//sporulation resulting in formation of a cellular spore;GO:0007052//mitotic spindle organization;GO:0051321//meiotic cell cycle;GO:0051301//cell division;GO:0007020//microtubule nucleation
Unigene1375_All	6.94353	0.001	6943.53	0.00360159	0.00488095	Up	82.08	3e-150	430.6	hypothetical protein H072_651 [Dactylellina haptotyla CBS 200.50] >gi|526205268|gb|EPS45424.1| hypothetical protein H072_651 [Dactylellina haptotyla CBS 200.50]	gi|748480882|ref|XM_011108341.1|	129	5e-27	Dactylellina haptotyla CBS 200.50 hypothetical protein mRNA	sp|O42896|YBQ3_SCHPO	175	4e-53	Uncharacterized oxidoreductase C115.03 OS=Schizosaccharomyces pombe (strain 972 / ATCC 24843) GN=SPBC115.03 PE=3 SV=1	SPAC26H5.09c	165	9e-49	---	K00540	3e-60	196	afm:AFUA_5G07000		-	GO:0016491//oxidoreductase activity	GO:0055114//oxidation-reduction process
Unigene1375_All	8.23095	0.001	8230.95	0.00286859	0.00393185	Up	82.08	3e-150	430.6	hypothetical protein H072_651 [Dactylellina haptotyla CBS 200.50] >gi|526205268|gb|EPS45424.1| hypothetical protein H072_651 [Dactylellina haptotyla CBS 200.50]	gi|748480882|ref|XM_011108341.1|	129	5e-27	Dactylellina haptotyla CBS 200.50 hypothetical protein mRNA	sp|O42896|YBQ3_SCHPO	175	4e-53	Uncharacterized oxidoreductase C115.03 OS=Schizosaccharomyces pombe (strain 972 / ATCC 24843) GN=SPBC115.03 PE=3 SV=1	SPAC26H5.09c	165	9e-49	---	K00540	3e-60	196	afm:AFUA_5G07000		-	GO:0016491//oxidoreductase activity	GO:0055114//oxidation-reduction process
Unigene1382_All	9.91934	0.001	9919.34	0.00036799	0.000542731	Up	63.79	3e-118	378.3	hypothetical protein H072_11084 [Dactylellina haptotyla CBS 200.50] >gi|526193417|gb|EPS35559.1| hypothetical protein H072_11084 [Dactylellina haptotyla CBS 200.50]	gi|748524797|ref|XM_011118152.1|	155	1e-34	Dactylellina haptotyla CBS 200.50 hypothetical protein mRNA	sp|A1CD74|PAN1_ASPCL	53.9	8e-08	Actin cytoskeleton-regulatory complex protein pan1 OS=Aspergillus clavatus (strain ATCC 1007 / CBS 513.65 / DSM 816 / NCTC 3887 / NRRL 1) GN=pan1 PE=3 SV=1	-	-	-	-	K06675	1e-06	53.5	scm:SCHCODRAFT_79843	structural maintenance of chromosome 4	-	-	-
Unigene1382_All	8.23095	0.001	8230.95	0.00286859	0.00393185	Up	63.79	3e-118	378.3	hypothetical protein H072_11084 [Dactylellina haptotyla CBS 200.50] >gi|526193417|gb|EPS35559.1| hypothetical protein H072_11084 [Dactylellina haptotyla CBS 200.50]	gi|748524797|ref|XM_011118152.1|	155	1e-34	Dactylellina haptotyla CBS 200.50 hypothetical protein mRNA	sp|A1CD74|PAN1_ASPCL	53.9	8e-08	Actin cytoskeleton-regulatory complex protein pan1 OS=Aspergillus clavatus (strain ATCC 1007 / CBS 513.65 / DSM 816 / NCTC 3887 / NRRL 1) GN=pan1 PE=3 SV=1	-	-	-	-	K06675	1e-06	53.5	scm:SCHCODRAFT_79843	structural maintenance of chromosome 4	-	-	-
Unigene1392_All	10.9113	0.001	10911.3	0.000175593	0.000265891	Up	62.95	2e-106	328.2	heat shock protein SSA1 [Candida tropicalis MYA-3404] >gi|240133667|gb|EER33223.1| heat shock protein SSA1 [Candida tropicalis MYA-3404]	gi|598053304|ref|XM_007355963.1|	117	2e-23	Auricularia delicata TFB-10046 SS5 heat shock protein 70 (AURDEDRAFT_117237), mRNA	sp|P41797|HSP71_CANAL	325	2e-107	Heat shock protein SSA1 OS=Candida albicans (strain SC5314 / ATCC MYA-2876) GN=SSA1 PE=1 SV=2	SPAC13G7.02c	321	1e-105	---	K03283	2e-107	328	ctp:CTRG_03648	heat shock 70kDa protein 1/8	GO:0030446//hyphal cell wall;GO:0005886//plasma membrane;GO:0009986//cell surface;GO:0005576//extracellular region;GO:0030445//yeast-form cell wall;GO:0005829//cytosol	GO:0042277//peptide binding;GO:0005524//ATP binding	GO:0030260//entry into host cell;GO:0034605//cellular response to heat;GO:0044416//induction by symbiont of host defense response;GO:0015833//peptide transport;GO:0009636//response to toxic substance
Unigene1392_All	16.4619	0.001	16461.9	1.2e-05	1.94e-05	Up	62.95	2e-106	328.2	heat shock protein SSA1 [Candida tropicalis MYA-3404] >gi|240133667|gb|EER33223.1| heat shock protein SSA1 [Candida tropicalis MYA-3404]	gi|598053304|ref|XM_007355963.1|	117	2e-23	Auricularia delicata TFB-10046 SS5 heat shock protein 70 (AURDEDRAFT_117237), mRNA	sp|P41797|HSP71_CANAL	325	2e-107	Heat shock protein SSA1 OS=Candida albicans (strain SC5314 / ATCC MYA-2876) GN=SSA1 PE=1 SV=2	SPAC13G7.02c	321	1e-105	---	K03283	2e-107	328	ctp:CTRG_03648	heat shock 70kDa protein 1/8	GO:0030446//hyphal cell wall;GO:0005886//plasma membrane;GO:0009986//cell surface;GO:0005576//extracellular region;GO:0030445//yeast-form cell wall;GO:0005829//cytosol	GO:0042277//peptide binding;GO:0005524//ATP binding	GO:0030260//entry into host cell;GO:0034605//cellular response to heat;GO:0044416//induction by symbiont of host defense response;GO:0015833//peptide transport;GO:0009636//response to toxic substance
Unigene1413_All	8.9274	0.001	8927.4	0.000778671	0.00111931	Up	-	-	-	-	gi|767172226|gb|CP005347.1|	180	9e-43	Saccharomyces cerevisiae YJM1355 chromosome XI sequence	-	-	-	-	-	-	-	-	-	-	-	-	-	-	-	-
Unigene1413_All	8.23095	0.001	8230.95	0.00286859	0.00393185	Up	-	-	-	-	gi|767172226|gb|CP005347.1|	180	9e-43	Saccharomyces cerevisiae YJM1355 chromosome XI sequence	-	-	-	-	-	-	-	-	-	-	-	-	-	-	-	-
Unigene1414_All	20.8306	0.001	20830.6	1.62e-07	2.92e-07	Up	29.05	1e-21	102.4	hypothetical protein, variant [Spizellomyces punctatus DAOM BR117]	-	-	-	-	-	-	-	-	-	-	-	-	K17095	4e-45	163	pfj:MYCFIDRAFT_163304	annexin A7/11	-	-	-
Unigene1414_All	17.3765	0.001	17376.5	6.72e-06	1.1e-05	Up	29.05	1e-21	102.4	hypothetical protein, variant [Spizellomyces punctatus DAOM BR117]	-	-	-	-	-	-	-	-	-	-	-	-	K17095	4e-45	163	pfj:MYCFIDRAFT_163304	annexin A7/11	-	-	-
Unigene1415_All	17.8548	0.001	17854.8	1.23e-06	2.14e-06	Up	34.08	1e-20	94.7	hypothetical protein MVEG_01838 [Mortierella verticillata NRRL 6337]	-	-	-	-	sp|P38892|CRG1_YEAST	70.9	6e-14	Probable S-adenosylmethionine-dependent methyltransferase CRG1 OS=Saccharomyces cerevisiae (strain ATCC 204508 / S288c) GN=CRG1 PE=1 SV=1	DR1085	65.1	1e-11	---	K01183	3e-13	73.2	ttt:THITE_2111816	chitinase [EC:3.2.1.14]	-	-	-
Unigene1415_All	13.7182	0.001	13718.2	7.1e-05	0.000110109	Up	34.08	1e-20	94.7	hypothetical protein MVEG_01838 [Mortierella verticillata NRRL 6337]	-	-	-	-	sp|P38892|CRG1_YEAST	70.9	6e-14	Probable S-adenosylmethionine-dependent methyltransferase CRG1 OS=Saccharomyces cerevisiae (strain ATCC 204508 / S288c) GN=CRG1 PE=1 SV=1	DR1085	65.1	1e-11	---	K01183	3e-13	73.2	ttt:THITE_2111816	chitinase [EC:3.2.1.14]	-	-	-
Unigene1419_All	11.9032	0.001	11903.2	8.45e-05	0.000130738	Up	36.96	6e-09	57.8	hypothetical protein AN0754.2 [Aspergillus nidulans FGSC A4] >gi|40746240|gb|EAA65396.1| hypothetical protein AN0754.2 [Aspergillus nidulans FGSC A4] >gi|259488968|tpe|CBF88850.1| TPA: conserved hypothetical protein [Aspergillus nidulans FGSC A4]	-	-	-	-	-	-	-	-	-	-	-	-	-	-	-	-	-	-	-	-
Unigene1419_All	10.9746	0.001	10974.6	0.000438734	0.000643995	Up	36.96	6e-09	57.8	hypothetical protein AN0754.2 [Aspergillus nidulans FGSC A4] >gi|40746240|gb|EAA65396.1| hypothetical protein AN0754.2 [Aspergillus nidulans FGSC A4] >gi|259488968|tpe|CBF88850.1| TPA: conserved hypothetical protein [Aspergillus nidulans FGSC A4]	-	-	-	-	-	-	-	-	-	-	-	-	-	-	-	-	-	-	-	-
Unigene1420_All	17.8548	0.001	17854.8	1.23e-06	2.14e-06	Up	73.73	1e-110	342	hypothetical protein H072_11161 [Dactylellina haptotyla CBS 200.50] >gi|526193332|gb|EPS35477.1| hypothetical protein H072_11161 [Dactylellina haptotyla CBS 200.50]	gi|748525061|ref|XM_011118229.1|	163	4e-37	Dactylellina haptotyla CBS 200.50 hypothetical protein mRNA	sp|O94317|YH5D_SCHPO	60.1	6e-10	Uncharacterized serine-rich protein C215.13 OS=Schizosaccharomyces pombe (strain 972 / ATCC 24843) GN=SPBC215.13 PE=1 SV=1	-	-	-	-	K01178	8e-07	53.9	sce:YIR019C	glucoamylase [EC:3.2.1.3]	-	GO:0046872//metal ion binding;GO:0003676//nucleic acid binding	-
Unigene1420_All	17.3765	0.001	17376.5	6.72e-06	1.1e-05	Up	73.73	1e-110	342	hypothetical protein H072_11161 [Dactylellina haptotyla CBS 200.50] >gi|526193332|gb|EPS35477.1| hypothetical protein H072_11161 [Dactylellina haptotyla CBS 200.50]	gi|748525061|ref|XM_011118229.1|	163	4e-37	Dactylellina haptotyla CBS 200.50 hypothetical protein mRNA	sp|O94317|YH5D_SCHPO	60.1	6e-10	Uncharacterized serine-rich protein C215.13 OS=Schizosaccharomyces pombe (strain 972 / ATCC 24843) GN=SPBC215.13 PE=1 SV=1	-	-	-	-	K01178	8e-07	53.9	sce:YIR019C	glucoamylase [EC:3.2.1.3]	-	GO:0046872//metal ion binding;GO:0003676//nucleic acid binding	-
Unigene1457_All	441.41	214.648	2.05644	1.05e-41	4.1e-41	Up	98.35	0	835.1	SNX4-like protein [Saccharomyces eubayanus]	gi|768903561|gb|CP005151.1|	991	0	Saccharomyces cerevisiae YJM1342 chromosome X sequence	sp|P47057|SNX4_YEAST	807	0	Sorting nexin-4 OS=Saccharomyces cerevisiae (strain ATCC 204508 / S288c) GN=SNX4 PE=1 SV=1	YJL036w	807	0	---	K17919	0	807	sce:YJL036W	sorting nexin-4	GO:0005829//cytosol;GO:0010008//endosome membrane;GO:0000407//pre-autophagosomal structure;GO:0005769//early endosome;GO:0019898//extrinsic component of membrane	GO:0032266//phosphatidylinositol-3-phosphate binding	GO:0034727//piecemeal microautophagy of nucleus;GO:0032258//CVT pathway;GO:0034498//early endosome to Golgi transport;GO:0000422//mitophagy
Unigene1457_All	507.575	214.648	2.36469	5.17e-39	1.9e-38	Up	98.35	0	835.1	SNX4-like protein [Saccharomyces eubayanus]	gi|768903561|gb|CP005151.1|	991	0	Saccharomyces cerevisiae YJM1342 chromosome X sequence	sp|P47057|SNX4_YEAST	807	0	Sorting nexin-4 OS=Saccharomyces cerevisiae (strain ATCC 204508 / S288c) GN=SNX4 PE=1 SV=1	YJL036w	807	0	---	K17919	0	807	sce:YJL036W	sorting nexin-4	GO:0005829//cytosol;GO:0010008//endosome membrane;GO:0000407//pre-autophagosomal structure;GO:0005769//early endosome;GO:0019898//extrinsic component of membrane	GO:0032266//phosphatidylinositol-3-phosphate binding	GO:0034727//piecemeal microautophagy of nucleus;GO:0032258//CVT pathway;GO:0034498//early endosome to Golgi transport;GO:0000422//mitophagy
Unigene1528_All	6287.87	3921.85	1.60329	0	0	Up	95.66	0	2016.9	hypothetical protein DI49_2307 [Saccharomyces eubayanus]	gi|768501132|gb|CP005676.1|	1532	0	Saccharomyces cerevisiae YJM1573 chromosome XV sequence	sp|Q12496|YO098_YEAST	1794	0	Uncharacterized protein YOL098C OS=Saccharomyces cerevisiae (strain ATCC 204508 / S288c) GN=YOL098C PE=1 SV=1	YOL098c	1794	0	---	K06972	0	1794	sce:YOL098C	uncharacterized protein	-	GO:0046872//metal ion binding;GO:0003824//catalytic activity	GO:0008152//metabolic process
Unigene1528_All	7726.12	3921.85	1.97002	0	0	Up	95.66	0	2016.9	hypothetical protein DI49_2307 [Saccharomyces eubayanus]	gi|768501132|gb|CP005676.1|	1532	0	Saccharomyces cerevisiae YJM1573 chromosome XV sequence	sp|Q12496|YO098_YEAST	1794	0	Uncharacterized protein YOL098C OS=Saccharomyces cerevisiae (strain ATCC 204508 / S288c) GN=YOL098C PE=1 SV=1	YOL098c	1794	0	---	K06972	0	1794	sce:YOL098C	uncharacterized protein	-	GO:0046872//metal ion binding;GO:0003824//catalytic activity	GO:0008152//metabolic process
Unigene1536_All	737.007	106.847	6.89779	6.31e-165	5.5e-164	Up	92.39	0	895.6	GAS4-like protein [Saccharomyces eubayanus]	gi|768476225|gb|CP005625.1|	771	0	Saccharomyces cerevisiae YJM1190 chromosome XV sequence	sp|Q08271|GAS4_YEAST	799	0	1,3-beta-glucanosyltransferase GAS4 OS=Saccharomyces cerevisiae (strain ATCC 204508 / S288c) GN=GAS4 PE=1 SV=1	-	-	-	-	-	-	-	-	-	GO:0009277//fungal-type cell wall;GO:0016021//integral component of membrane;GO:0005886//plasma membrane;GO:0031225//anchored component of membrane	GO:0042124//1,3-beta-glucanosyltransferase activity	GO:0005975//carbohydrate metabolic process;GO:0030476//ascospore wall assembly
Unigene1536_All	653.904	106.847	6.12001	1.73e-113	1.15e-112	Up	92.39	0	895.6	GAS4-like protein [Saccharomyces eubayanus]	gi|768476225|gb|CP005625.1|	771	0	Saccharomyces cerevisiae YJM1190 chromosome XV sequence	sp|Q08271|GAS4_YEAST	799	0	1,3-beta-glucanosyltransferase GAS4 OS=Saccharomyces cerevisiae (strain ATCC 204508 / S288c) GN=GAS4 PE=1 SV=1	-	-	-	-	-	-	-	-	-	GO:0009277//fungal-type cell wall;GO:0016021//integral component of membrane;GO:0005886//plasma membrane;GO:0031225//anchored component of membrane	GO:0042124//1,3-beta-glucanosyltransferase activity	GO:0005975//carbohydrate metabolic process;GO:0030476//ascospore wall assembly
Unigene1558_All	2626.64	352.976	7.44141	0	0	Up	99.4	0	1026.9	MEP2-like protein [Saccharomyces eubayanus]	gi|803444108|gb|CP005568.1|	1324	0	Saccharomyces cerevisiae YJM1434 chromosome XIV sequence	sp|P41948|MEP2_YEAST	999	0	Ammonium transporter MEP2 OS=Saccharomyces cerevisiae (strain ATCC 204508 / S288c) GN=MEP2 PE=1 SV=1	YNL142w	999	0	---	K03320	0	999	sce:YNL142W	ammonium transporter, Amt family	GO:0016021//integral component of membrane	GO:0008519//ammonium transmembrane transporter activity	GO:0072488//ammonium transmembrane transport
Unigene1558_All	5756.18	352.976	16.3076	0	0	Up	99.4	0	1026.9	MEP2-like protein [Saccharomyces eubayanus]	gi|803444108|gb|CP005568.1|	1324	0	Saccharomyces cerevisiae YJM1434 chromosome XIV sequence	sp|P41948|MEP2_YEAST	999	0	Ammonium transporter MEP2 OS=Saccharomyces cerevisiae (strain ATCC 204508 / S288c) GN=MEP2 PE=1 SV=1	YNL142w	999	0	---	K03320	0	999	sce:YNL142W	ammonium transporter, Amt family	GO:0016021//integral component of membrane	GO:0008519//ammonium transmembrane transporter activity	GO:0072488//ammonium transmembrane transport
Unigene1603_All	979.038	700.228	1.39817	3.12e-46	1.3e-45	Up	99.48	1e-133	386	hypothetical protein DI49_4642 [Saccharomyces eubayanus]	gi|767250898|gb|CP005571.1|	577	1e-161	Saccharomyces cerevisiae YJM1444 chromosome XIV sequence	sp|P06781|RHO2_YEAST	380	2e-133	GTP-binding protein RHO2 OS=Saccharomyces cerevisiae (strain ATCC 204508 / S288c) GN=RHO2 PE=1 SV=2	SPAC16.01	235	5e-76	---	K07975	2e-132	380	sce:YNL090W	Rho family, other	GO:0005886//plasma membrane;GO:0005622//intracellular	GO:0003924//GTPase activity;GO:0005525//GTP binding	GO:0007015//actin filament organization;GO:0007017//microtubule-based process;GO:0008152//metabolic process;GO:0015031//protein transport;GO:0030010//establishment of cell polarity;GO:0031505//fungal-type cell wall organization;GO:0007264//small GTPase mediated signal transduction
Unigene1603_All	1446.82	700.228	2.06621	4.02e-87	2.28e-86	Up	99.48	1e-133	386	hypothetical protein DI49_4642 [Saccharomyces eubayanus]	gi|767250898|gb|CP005571.1|	577	1e-161	Saccharomyces cerevisiae YJM1444 chromosome XIV sequence	sp|P06781|RHO2_YEAST	380	2e-133	GTP-binding protein RHO2 OS=Saccharomyces cerevisiae (strain ATCC 204508 / S288c) GN=RHO2 PE=1 SV=2	SPAC16.01	235	5e-76	---	K07975	2e-132	380	sce:YNL090W	Rho family, other	GO:0005886//plasma membrane;GO:0005622//intracellular	GO:0003924//GTPase activity;GO:0005525//GTP binding	GO:0007015//actin filament organization;GO:0007017//microtubule-based process;GO:0008152//metabolic process;GO:0015031//protein transport;GO:0030010//establishment of cell polarity;GO:0031505//fungal-type cell wall organization;GO:0007264//small GTPase mediated signal transduction
Unigene1685_All	2813.12	1598.89	1.75943	6.73e-203	6.96e-202	Up	94.71	0	1588.2	IRC5-like protein [Saccharomyces eubayanus]	gi|768801197|gb|CP004979.1|	1207	0	Saccharomyces cerevisiae YJM1574 chromosome VI sequence	sp|P43610|IRC5_YEAST	1452	0	Uncharacterized ATP-dependent helicase IRC5 OS=Saccharomyces cerevisiae (strain ATCC 204508 / S288c) GN=IRC5 PE=1 SV=2	YFR038w	1327	0	---	K19001	0	1452	sce:YFR038W	ATP-dependent DNA helicase	-	GO:0005524//ATP binding	-
Unigene1685_All	3318.9	1598.89	2.07576	6.73e-199	6.49e-198	Up	94.71	0	1588.2	IRC5-like protein [Saccharomyces eubayanus]	gi|768801197|gb|CP004979.1|	1207	0	Saccharomyces cerevisiae YJM1574 chromosome VI sequence	sp|P43610|IRC5_YEAST	1452	0	Uncharacterized ATP-dependent helicase IRC5 OS=Saccharomyces cerevisiae (strain ATCC 204508 / S288c) GN=IRC5 PE=1 SV=2	YFR038w	1327	0	---	K19001	0	1452	sce:YFR038W	ATP-dependent DNA helicase	-	GO:0005524//ATP binding	-
Unigene1695_All	2690.12	1822.12	1.47637	8.52e-140	6.5e-139	Up	91.33	0	2059.7	DUF1-like protein [Saccharomyces eubayanus]	gi|768487929|gb|CP005649.1|	569	1e-159	Saccharomyces cerevisiae YJM1386 chromosome XV sequence	sp|Q99247|YO087_YEAST	1823	0	Uncharacterized WD repeat-containing protein YOL087C OS=Saccharomyces cerevisiae (strain ATCC 204508 / S288c) GN=YOL087C PE=1 SV=1	-	-	-	-	K15361	5e-27	123	nfi:NFIA_075430	WD repeat-containing protein 48	-	-	-
Unigene1695_All	3300.61	1822.12	1.81141	4.44e-152	3.55e-151	Up	91.33	0	2059.7	DUF1-like protein [Saccharomyces eubayanus]	gi|768487929|gb|CP005649.1|	569	1e-159	Saccharomyces cerevisiae YJM1386 chromosome XV sequence	sp|Q99247|YO087_YEAST	1823	0	Uncharacterized WD repeat-containing protein YOL087C OS=Saccharomyces cerevisiae (strain ATCC 204508 / S288c) GN=YOL087C PE=1 SV=1	-	-	-	-	K15361	5e-27	123	nfi:NFIA_075430	WD repeat-containing protein 48	-	-	-
Unigene1703_All	892.74	468.409	1.9059	2.9e-74	1.57e-73	Up	91.37	0	1753	AZF1-like protein [Saccharomyces eubayanus]	gi|768486449|gb|CP005646.1|	648	0	Saccharomyces cerevisiae YJM1381 chromosome XV sequence	sp|P41696|AZF1_YEAST	1438	0	Asparagine-rich zinc finger protein AZF1 OS=Saccharomyces cerevisiae (strain ATCC 204508 / S288c) GN=AZF1 PE=1 SV=1	SPAC144.09c	98.2	4e-21	---	K09468	1e-21	104	sce:YMR037C	zinc finger protein MSN2/4	GO:0005634//nucleus;GO:0005829//cytosol	GO:0001077//transcriptional activator activity, RNA polymerase II core promoter proximal region sequence-specific binding;GO:0000978//RNA polymerase II core promoter proximal region sequence-specific DNA binding;GO:0046872//metal ion binding	GO:0060237//regulation of fungal-type cell wall organization;GO:0006357//regulation of transcription from RNA polymerase II promoter;GO:0071322//cellular response to carbohydrate stimulus
Unigene1703_All	1466.02	468.409	3.1298	8.68e-154	7.06e-153	Up	91.37	0	1753	AZF1-like protein [Saccharomyces eubayanus]	gi|768486449|gb|CP005646.1|	648	0	Saccharomyces cerevisiae YJM1381 chromosome XV sequence	sp|P41696|AZF1_YEAST	1438	0	Asparagine-rich zinc finger protein AZF1 OS=Saccharomyces cerevisiae (strain ATCC 204508 / S288c) GN=AZF1 PE=1 SV=1	SPAC144.09c	98.2	4e-21	---	K09468	1e-21	104	sce:YMR037C	zinc finger protein MSN2/4	GO:0005634//nucleus;GO:0005829//cytosol	GO:0001077//transcriptional activator activity, RNA polymerase II core promoter proximal region sequence-specific binding;GO:0000978//RNA polymerase II core promoter proximal region sequence-specific DNA binding;GO:0046872//metal ion binding	GO:0060237//regulation of fungal-type cell wall organization;GO:0006357//regulation of transcription from RNA polymerase II promoter;GO:0071322//cellular response to carbohydrate stimulus
Unigene1742_All	1136.76	738.388	1.53951	1.64e-65	8.27e-65	Up	87.12	0	627.5	BAG7-like protein [Saccharomyces eubayanus]	gi|807071967|gb|CP011093.1|	93.7	5e-16	Saccharomyces cerevisiae strain UOA_M2 chromosome 15 sequence	sp|Q12128|BAG7_YEAST	518	0	Rho-GTPase-activating protein BAG7 OS=Saccharomyces cerevisiae (strain ATCC 204508 / S288c) GN=BAG7 PE=1 SV=1	-	-	-	-	K18470	6e-15	81.3	tml:GSTUM_00004024001	Rho GTPase-activating protein 1	-	GO:0005096//GTPase activator activity	GO:0035024//negative regulation of Rho protein signal transduction;GO:0043547//positive regulation of GTPase activity
Unigene1742_All	1810.81	738.388	2.45238	1.41e-141	1.08e-140	Up	87.12	0	627.5	BAG7-like protein [Saccharomyces eubayanus]	gi|807071967|gb|CP011093.1|	93.7	5e-16	Saccharomyces cerevisiae strain UOA_M2 chromosome 15 sequence	sp|Q12128|BAG7_YEAST	518	0	Rho-GTPase-activating protein BAG7 OS=Saccharomyces cerevisiae (strain ATCC 204508 / S288c) GN=BAG7 PE=1 SV=1	-	-	-	-	K18470	6e-15	81.3	tml:GSTUM_00004024001	Rho GTPase-activating protein 1	-	GO:0005096//GTPase activator activity	GO:0035024//negative regulation of Rho protein signal transduction;GO:0043547//positive regulation of GTPase activity
Unigene1747_All	26.7822	0.001	26782.2	3.21e-09	6.21e-09	Up	71.18	7e-108	321.6	hypothetical protein H072_5327 [Dactylellina haptotyla CBS 200.50] >gi|526200134|gb|EPS40777.1| hypothetical protein H072_5327 [Dactylellina haptotyla CBS 200.50]	gi|748503858|ref|XM_011112909.1|	190	2e-45	Dactylellina haptotyla CBS 200.50 hypothetical protein mRNA	sp|Q8TFG4|YL54_SCHPO	65.9	2e-11	Uncharacterized protein PB18E9.04c OS=Schizosaccharomyces pombe (strain 972 / ATCC 24843) GN=SPAPB18E9.04c PE=4 SV=1	Rv3876	51.2	2e-06	---	K00993	2e-28	120	mbe:MBM_03974	ethanolaminephosphotransferase [EC:2.7.8.1]	-	-	-
Unigene1747_All	21.9492	0.001	21949.2	3.89e-07	6.83e-07	Up	71.18	7e-108	321.6	hypothetical protein H072_5327 [Dactylellina haptotyla CBS 200.50] >gi|526200134|gb|EPS40777.1| hypothetical protein H072_5327 [Dactylellina haptotyla CBS 200.50]	gi|748503858|ref|XM_011112909.1|	190	2e-45	Dactylellina haptotyla CBS 200.50 hypothetical protein mRNA	sp|Q8TFG4|YL54_SCHPO	65.9	2e-11	Uncharacterized protein PB18E9.04c OS=Schizosaccharomyces pombe (strain 972 / ATCC 24843) GN=SPAPB18E9.04c PE=4 SV=1	Rv3876	51.2	2e-06	---	K00993	2e-28	120	mbe:MBM_03974	ethanolaminephosphotransferase [EC:2.7.8.1]	-	-	-
Unigene1776_All	7.93547	0.001	7935.47	0.00166505	0.00232429	Up	67.33	5e-87	276.2	hsp82-like protein [Spizellomyces punctatus DAOM BR117]	-	-	-	-	sp|P41887|HSP90_SCHPO	216	2e-66	Heat shock protein 90 homolog OS=Schizosaccharomyces pombe (strain 972 / ATCC 24843) GN=swo1 PE=1 SV=2	SPAC926.04c	216	4e-66	---	K04079	4e-75	242	hir:HETIRDRAFT_311260	molecular chaperone HtpG	-	-	-
Unigene1776_All	8.23095	0.001	8230.95	0.00286859	0.00393185	Up	67.33	5e-87	276.2	hsp82-like protein [Spizellomyces punctatus DAOM BR117]	-	-	-	-	sp|P41887|HSP90_SCHPO	216	2e-66	Heat shock protein 90 homolog OS=Schizosaccharomyces pombe (strain 972 / ATCC 24843) GN=swo1 PE=1 SV=2	SPAC926.04c	216	4e-66	---	K04079	4e-75	242	hir:HETIRDRAFT_311260	molecular chaperone HtpG	-	-	-
Unigene1778_All	6.94353	0.001	6943.53	0.00360159	0.00488095	Up	-	-	-	-	-	-	-	-	-	-	-	-	-	-	-	-	-	-	-	-	-	-	-	-
Unigene1778_All	16.4619	0.001	16461.9	1.2e-05	1.94e-05	Up	-	-	-	-	-	-	-	-	-	-	-	-	-	-	-	-	-	-	-	-	-	-	-	-
Unigene1779_All	9.91934	0.001	9919.34	0.00036799	0.000542731	Up	60.24	2e-23	97.8	hypothetical protein AOL_s00097g499 [Arthrobotrys oligospora ATCC 24927] >gi|345563766|gb|EGX46751.1| hypothetical protein AOL_s00097g499 [Arthrobotrys oligospora ATCC 24927]	gi|748516041|ref|XM_011126332.1|	91.7	5e-16	Arthrobotrys oligospora ATCC 24927 hypothetical protein mRNA	-	-	-	-	-	-	-	-	-	-	-	-	-	-	-	-
Unigene1779_All	18.291	0.001	18291	3.77e-06	6.29e-06	Up	60.24	2e-23	97.8	hypothetical protein AOL_s00097g499 [Arthrobotrys oligospora ATCC 24927] >gi|345563766|gb|EGX46751.1| hypothetical protein AOL_s00097g499 [Arthrobotrys oligospora ATCC 24927]	gi|748516041|ref|XM_011126332.1|	91.7	5e-16	Arthrobotrys oligospora ATCC 24927 hypothetical protein mRNA	-	-	-	-	-	-	-	-	-	-	-	-	-	-	-	-
Unigene178_All	58.5241	30.5277	1.91708	2.76e-06	4.69e-06	Up	-	-	-	-	gi|768896908|gb|CP006233.1|	226	2e-56	Saccharomyces cerevisiae YJM689 chromosome XVI sequence	-	-	-	-	-	-	-	-	-	-	-	-	-	-	-	-
Unigene178_All	88.7114	30.5277	2.90594	4.35e-10	8.66e-10	Up	-	-	-	-	gi|768896908|gb|CP006233.1|	226	2e-56	Saccharomyces cerevisiae YJM689 chromosome XVI sequence	-	-	-	-	-	-	-	-	-	-	-	-	-	-	-	-
Unigene1780_All	14.879	0.001	14879	9.9e-06	1.63e-05	Up	75.13	6e-99	292	hypothetical protein H072_8746 [Dactylellina haptotyla CBS 200.50] >gi|526196143|gb|EPS37565.1| hypothetical protein H072_8746 [Dactylellina haptotyla CBS 200.50]	gi|748498771|ref|XM_011122567.1|	60	3e-06	Arthrobotrys oligospora ATCC 24927 hypothetical protein mRNA	-	-	-	-	-	-	-	-	K01855	9e-12	67.4	mbe:MBM_04089	tRNA pseudouridine38/39 synthase [EC:5.4.99.45]	-	-	-
Unigene1780_All	10.9746	0.001	10974.6	0.000438734	0.000643995	Up	75.13	6e-99	292	hypothetical protein H072_8746 [Dactylellina haptotyla CBS 200.50] >gi|526196143|gb|EPS37565.1| hypothetical protein H072_8746 [Dactylellina haptotyla CBS 200.50]	gi|748498771|ref|XM_011122567.1|	60	3e-06	Arthrobotrys oligospora ATCC 24927 hypothetical protein mRNA	-	-	-	-	-	-	-	-	K01855	9e-12	67.4	mbe:MBM_04089	tRNA pseudouridine38/39 synthase [EC:5.4.99.45]	-	-	-
Unigene1784_All	126.968	0.001	126968	1.75e-32	5.87e-32	Up	33.33	1e-06	55.8	hypothetical protein RHOBADRAFT_52560, partial [Rhodotorula graminis WP1]	-	-	-	-	sp|Q8TFG4|YL54_SCHPO	52	3e-07	Uncharacterized protein PB18E9.04c OS=Schizosaccharomyces pombe (strain 972 / ATCC 24843) GN=SPAPB18E9.04c PE=4 SV=1	-	-	-	-	K01183	6e-08	57.4	ttt:THITE_2111816	chitinase [EC:3.2.1.14]	-	-	-
Unigene1784_All	88.7114	0.001	88711.4	1.9e-22	5.25e-22	Up	33.33	1e-06	55.8	hypothetical protein RHOBADRAFT_52560, partial [Rhodotorula graminis WP1]	-	-	-	-	sp|Q8TFG4|YL54_SCHPO	52	3e-07	Uncharacterized protein PB18E9.04c OS=Schizosaccharomyces pombe (strain 972 / ATCC 24843) GN=SPAPB18E9.04c PE=4 SV=1	-	-	-	-	K01183	6e-08	57.4	ttt:THITE_2111816	chitinase [EC:3.2.1.14]	-	-	-
Unigene180_All	7.93547	0.001	7935.47	0.00166505	0.00232429	Up	99.06	6e-64	207.6	hypothetical protein H072_10403 [Dactylellina haptotyla CBS 200.50] >gi|526194099|gb|EPS36015.1| hypothetical protein H072_10403 [Dactylellina haptotyla CBS 200.50]	gi|915057464|ref|XM_013403103.1|	281	5e-73	Exophiala aquamarina CBS 119918 ADP,ATP carrier protein partial mRNA	sp|P02723|ADT_NEUCR	181	9e-56	ADP,ATP carrier protein OS=Neurospora crassa (strain ATCC 24698 / 74-OR23-1A / CBS 708.71 / DSM 1257 / FGSC 987) GN=aac PE=3 SV=1	-	-	-	-	K05863	5e-59	192	cthr:CTHT_0015330	solute carrier family 25 (mitochondrial adenine nucleotide translocator), member 4/5/6/31	GO:0005743//mitochondrial inner membrane;GO:0016021//integral component of membrane	GO:0005215//transporter activity	GO:0055085//transmembrane transport
Unigene180_All	15.5473	0.001	15547.4	2.16e-05	3.44e-05	Up	99.06	6e-64	207.6	hypothetical protein H072_10403 [Dactylellina haptotyla CBS 200.50] >gi|526194099|gb|EPS36015.1| hypothetical protein H072_10403 [Dactylellina haptotyla CBS 200.50]	gi|915057464|ref|XM_013403103.1|	281	5e-73	Exophiala aquamarina CBS 119918 ADP,ATP carrier protein partial mRNA	sp|P02723|ADT_NEUCR	181	9e-56	ADP,ATP carrier protein OS=Neurospora crassa (strain ATCC 24698 / 74-OR23-1A / CBS 708.71 / DSM 1257 / FGSC 987) GN=aac PE=3 SV=1	-	-	-	-	K05863	5e-59	192	cthr:CTHT_0015330	solute carrier family 25 (mitochondrial adenine nucleotide translocator), member 4/5/6/31	GO:0005743//mitochondrial inner membrane;GO:0016021//integral component of membrane	GO:0005215//transporter activity	GO:0055085//transmembrane transport
Unigene1808_All	1312.33	13.3559	98.2587	0	0	Up	96	0	1717.6	ATG1-like protein [Saccharomyces eubayanus]	gi|803443638|gb|CP005241.1|	872	0	Saccharomyces cerevisiae YJM1304 chromosome VII sequence	sp|P53104|ATG1_YEAST	1598	0	Serine/threonine-protein kinase ATG1 OS=Saccharomyces cerevisiae (strain ATCC 204508 / S288c) GN=ATG1 PE=1 SV=1	ECU01g0630	134	5e-32	---	K08269	0	1598	sce:YGL180W	serine/threonine-protein kinase ULK/ATG1 [EC:2.7.11.1]	GO:1990316//ATG1/ULK1 kinase complex;GO:0000421//autophagosome membrane;GO:0005829//cytosol;GO:0034045//pre-autophagosomal structure membrane	GO:0004674//protein serine/threonine kinase activity;GO:0005524//ATP binding	GO:0061709//reticulophagy;GO:0032258//CVT pathway;GO:0000422//mitophagy;GO:0034727//piecemeal microautophagy of nucleus;GO:0046777//protein autophosphorylation;GO:0044805//late nucleophagy;GO:0000045//autophagosome assembly
Unigene1808_All	1958.97	13.3559	146.675	0	0	Up	96	0	1717.6	ATG1-like protein [Saccharomyces eubayanus]	gi|803443638|gb|CP005241.1|	872	0	Saccharomyces cerevisiae YJM1304 chromosome VII sequence	sp|P53104|ATG1_YEAST	1598	0	Serine/threonine-protein kinase ATG1 OS=Saccharomyces cerevisiae (strain ATCC 204508 / S288c) GN=ATG1 PE=1 SV=1	ECU01g0630	134	5e-32	---	K08269	0	1598	sce:YGL180W	serine/threonine-protein kinase ULK/ATG1 [EC:2.7.11.1]	GO:1990316//ATG1/ULK1 kinase complex;GO:0000421//autophagosome membrane;GO:0005829//cytosol;GO:0034045//pre-autophagosomal structure membrane	GO:0004674//protein serine/threonine kinase activity;GO:0005524//ATP binding	GO:0061709//reticulophagy;GO:0032258//CVT pathway;GO:0000422//mitophagy;GO:0034727//piecemeal microautophagy of nucleus;GO:0046777//protein autophosphorylation;GO:0044805//late nucleophagy;GO:0000045//autophagosome assembly
Unigene1815_All	848.103	36.2516	23.3949	3.64e-241	4.41e-240	Up	93.69	0	1629	VID28-like protein [Saccharomyces eubayanus]	gi|765826173|gb|CP005037.1|	1144	0	Saccharomyces cerevisiae YJM1341 chromosome IX sequence	sp|P40547|VID28_YEAST	1481	0	Vacuolar import and degradation protein 28 OS=Saccharomyces cerevisiae (strain ATCC 204508 / S288c) GN=VID28 PE=1 SV=1	YIL017c	1481	0	---	K12346	0	896	sce:YLR034C	metal iron transporter	-	-	-
Unigene1815_All	578.91	36.2516	15.9692	3.03e-137	2.29e-136	Up	93.69	0	1629	VID28-like protein [Saccharomyces eubayanus]	gi|765826173|gb|CP005037.1|	1144	0	Saccharomyces cerevisiae YJM1341 chromosome IX sequence	sp|P40547|VID28_YEAST	1481	0	Vacuolar import and degradation protein 28 OS=Saccharomyces cerevisiae (strain ATCC 204508 / S288c) GN=VID28 PE=1 SV=1	YIL017c	1481	0	---	K12346	0	896	sce:YLR034C	metal iron transporter	-	-	-
Unigene1819_All	29242.2	11561.4	2.5293	0	0	Up	95.6	0	2248	SWH1-like protein [Saccharomyces eubayanus]	gi|759790411|gb|CP004460.1|	1213	0	Saccharomyces cerevisiae YJM1326 chromosome I genomic sequence	sp|P35845|OSH1_YEAST	2050	0	Oxysterol-binding protein homolog 1 OS=Saccharomyces cerevisiae (strain ATCC 204508 / S288c) GN=SWH1 PE=1 SV=4	YAR042w	431	1e-137	---	K06867	0	2050	sce:YAR042W	uncharacterized protein	-	-	-
Unigene1819_All	32128.2	11561.4	2.77892	0	0	Up	95.6	0	2248	SWH1-like protein [Saccharomyces eubayanus]	gi|759790411|gb|CP004460.1|	1213	0	Saccharomyces cerevisiae YJM1326 chromosome I genomic sequence	sp|P35845|OSH1_YEAST	2050	0	Oxysterol-binding protein homolog 1 OS=Saccharomyces cerevisiae (strain ATCC 204508 / S288c) GN=SWH1 PE=1 SV=4	YAR042w	431	1e-137	---	K06867	0	2050	sce:YAR042W	uncharacterized protein	-	-	-
Unigene1824_All	707.249	275.703	2.56526	8.01e-85	4.69e-84	Up	92.76	0	967.6	SPR3-like protein [Saccharomyces eubayanus]	gi|767005661|gb|CP005260.1|	389	1e-104	Saccharomyces cerevisiae YJM1400 chromosome VII genomic sequence	sp|P41901|SPR3_YEAST	830	0	Sporulation-regulated protein 3 OS=Saccharomyces cerevisiae (strain ATCC 204508 / S288c) GN=SPR3 PE=1 SV=1	YGR059w	830	0	---	K12773	0	830	sce:YGR059W	sporulation-regulated protein 3	GO:0005935//cellular bud neck;GO:0005628//prospore membrane;GO:0005619//ascospore wall;GO:0031105//septin complex	GO:0005198//structural molecule activity;GO:0005525//GTP binding	GO:0030437//ascospore formation
Unigene1824_All	616.407	275.703	2.23577	2.71e-43	1.06e-42	Up	92.76	0	967.6	SPR3-like protein [Saccharomyces eubayanus]	gi|767005661|gb|CP005260.1|	389	1e-104	Saccharomyces cerevisiae YJM1400 chromosome VII genomic sequence	sp|P41901|SPR3_YEAST	830	0	Sporulation-regulated protein 3 OS=Saccharomyces cerevisiae (strain ATCC 204508 / S288c) GN=SPR3 PE=1 SV=1	YGR059w	830	0	---	K12773	0	830	sce:YGR059W	sporulation-regulated protein 3	GO:0005935//cellular bud neck;GO:0005628//prospore membrane;GO:0005619//ascospore wall;GO:0031105//septin complex	GO:0005198//structural molecule activity;GO:0005525//GTP binding	GO:0030437//ascospore formation
Unigene1835_All	36143.1	8872.1	4.07379	0	0	Up	96.94	0	1099.3	ICL1-like protein [Saccharomyces eubayanus]	gi|768532974|gb|CP004802.1|	1205	0	Saccharomyces cerevisiae YJM1304 chromosome V sequence	sp|P28240|ACEA_YEAST	1080	0	Isocitrate lyase OS=Saccharomyces cerevisiae (strain ATCC 204508 / S288c) GN=ICL1 PE=1 SV=1	YER065c	1080	0	---	K01637	0	1080	sce:YER065C	isocitrate lyase [EC:4.1.3.1]	GO:0005773//vacuole;GO:0005578//proteinaceous extracellular matrix	GO:0046421//methylisocitrate lyase activity;GO:0004451//isocitrate lyase activity;GO:0046872//metal ion binding	GO:0006099//tricarboxylic acid cycle;GO:0006097//glyoxylate cycle
Unigene1835_All	31595	8872.1	3.56116	0	0	Up	96.94	0	1099.3	ICL1-like protein [Saccharomyces eubayanus]	gi|768532974|gb|CP004802.1|	1205	0	Saccharomyces cerevisiae YJM1304 chromosome V sequence	sp|P28240|ACEA_YEAST	1080	0	Isocitrate lyase OS=Saccharomyces cerevisiae (strain ATCC 204508 / S288c) GN=ICL1 PE=1 SV=1	YER065c	1080	0	---	K01637	0	1080	sce:YER065C	isocitrate lyase [EC:4.1.3.1]	GO:0005773//vacuole;GO:0005578//proteinaceous extracellular matrix	GO:0046421//methylisocitrate lyase activity;GO:0004451//isocitrate lyase activity;GO:0046872//metal ion binding	GO:0006099//tricarboxylic acid cycle;GO:0006097//glyoxylate cycle
Unigene1871_All	5207.65	3262.64	1.59615	0	0	Up	94.24	0	2775	BCK1-like protein [Saccharomyces eubayanus]	gi|768901608|gb|CP005145.1|	1655	0	Saccharomyces cerevisiae YJM1311 chromosome X sequence	sp|Q01389|BCK1_YEAST	2503	0	Serine/threonine-protein kinase BCK1/SLK1/SSP31 OS=Saccharomyces cerevisiae (strain ATCC 204508 / S288c) GN=BCK1 PE=1 SV=1	YJL094c	1517	0	---	K11229	0	2503	sce:YJL095W	mitogen-activated protein kinase kinase kinase [EC:2.7.11.1]	GO:0043332//mating projection tip;GO:0005737//cytoplasm	GO:0005524//ATP binding;GO:0004709//MAP kinase kinase kinase activity;GO:0004713//protein tyrosine kinase activity	GO:0030010//establishment of cell polarity;GO:0010447//response to acidic pH;GO:0007584//response to nutrient;GO:0060237//regulation of fungal-type cell wall organization;GO:0030242//pexophagy;GO:0035556//intracellular signal transduction;GO:0018108//peptidyl-tyrosine phosphorylation;GO:0030968//endoplasmic reticulum unfolded protein response
Unigene1871_All	6136.63	3262.64	1.88088	5.5e-304	7.46e-303	Up	94.24	0	2775	BCK1-like protein [Saccharomyces eubayanus]	gi|768901608|gb|CP005145.1|	1655	0	Saccharomyces cerevisiae YJM1311 chromosome X sequence	sp|Q01389|BCK1_YEAST	2503	0	Serine/threonine-protein kinase BCK1/SLK1/SSP31 OS=Saccharomyces cerevisiae (strain ATCC 204508 / S288c) GN=BCK1 PE=1 SV=1	YJL094c	1517	0	---	K11229	0	2503	sce:YJL095W	mitogen-activated protein kinase kinase kinase [EC:2.7.11.1]	GO:0043332//mating projection tip;GO:0005737//cytoplasm	GO:0005524//ATP binding;GO:0004709//MAP kinase kinase kinase activity;GO:0004713//protein tyrosine kinase activity	GO:0030010//establishment of cell polarity;GO:0010447//response to acidic pH;GO:0007584//response to nutrient;GO:0060237//regulation of fungal-type cell wall organization;GO:0030242//pexophagy;GO:0035556//intracellular signal transduction;GO:0018108//peptidyl-tyrosine phosphorylation;GO:0030968//endoplasmic reticulum unfolded protein response
Unigene1872_All	29188.6	10757.2	2.71341	0	0	Up	94.16	0	1254.6	hypothetical protein DI49_4620 [Saccharomyces eubayanus]	gi|608608010|gb|KF892365.1|	2284	0	Saccharomyces uvarum strain PYCC4567 malate synthase (MLS1) gene, partial cds >gi|608608012|gb|KF892366.1| Saccharomyces uvarum strain LLFZZ1L.5 malate synthase (MLS1) gene, partial cds >gi|608608014|gb|KF892367.1| Saccharomyces uvarum strain LXSP21L.1 malate synthase (MLS1) gene, partial cds >gi|608608016|gb|KF892368.1| Saccharomyces uvarum strain LXSP4L.1 malate synthase (MLS1) gene, partial cd…	sp|A6ZRW8|YNL5_YEAS7	1130	0	Uncharacterized vacuolar membrane protein SCY_4679 OS=Saccharomyces cerevisiae (strain YJM789) GN=SCY_4679 PE=3 SV=1	YNL117w	1087	0	---	K01638	0	1087	sce:YNL117W	malate synthase [EC:2.3.3.9]	-	-	-
Unigene1872_All	26639.9	10757.2	2.47648	0	0	Up	94.16	0	1254.6	hypothetical protein DI49_4620 [Saccharomyces eubayanus]	gi|608608010|gb|KF892365.1|	2284	0	Saccharomyces uvarum strain PYCC4567 malate synthase (MLS1) gene, partial cds >gi|608608012|gb|KF892366.1| Saccharomyces uvarum strain LLFZZ1L.5 malate synthase (MLS1) gene, partial cds >gi|608608014|gb|KF892367.1| Saccharomyces uvarum strain LXSP21L.1 malate synthase (MLS1) gene, partial cds >gi|608608016|gb|KF892368.1| Saccharomyces uvarum strain LXSP4L.1 malate synthase (MLS1) gene, partial cd…	sp|A6ZRW8|YNL5_YEAS7	1130	0	Uncharacterized vacuolar membrane protein SCY_4679 OS=Saccharomyces cerevisiae (strain YJM789) GN=SCY_4679 PE=3 SV=1	YNL117w	1087	0	---	K01638	0	1087	sce:YNL117W	malate synthase [EC:2.3.3.9]	-	-	-
Unigene1881_All	5087.63	3251.2	1.56485	7.2e-296	1.05e-294	Up	93.6	0	1874	MSH3-like protein [Saccharomyces eubayanus]	gi|763993857|gb|CP006319.1|	1413	0	Saccharomyces cerevisiae YJM1460 chromosome III sequence	sp|P25336|MSH3_YEAST	1638	0	DNA mismatch repair protein MSH3 OS=Saccharomyces cerevisiae (strain ATCC 204508 / S288c) GN=MSH3 PE=1 SV=2	YCR092c	1638	0	---	K08736	0	1638	sce:YCR092C	DNA mismatch repair protein MSH3	GO:0032302//MutSbeta complex;GO:0005737//cytoplasm;GO:0000228//nuclear chromosome	GO:0003684//damaged DNA binding;GO:0000404//heteroduplex DNA loop binding;GO:0008094//DNA-dependent ATPase activity;GO:0005524//ATP binding;GO:0000403//Y-form DNA binding;GO:0000406//double-strand/single-strand DNA junction binding	GO:0007131//reciprocal meiotic recombination;GO:0000735//removal of nonhomologous ends;GO:0000710//meiotic mismatch repair;GO:0043570//maintenance of DNA repeat elements
Unigene1881_All	6057.07	3251.2	1.86303	2.78e-294	3.65e-293	Up	93.6	0	1874	MSH3-like protein [Saccharomyces eubayanus]	gi|763993857|gb|CP006319.1|	1413	0	Saccharomyces cerevisiae YJM1460 chromosome III sequence	sp|P25336|MSH3_YEAST	1638	0	DNA mismatch repair protein MSH3 OS=Saccharomyces cerevisiae (strain ATCC 204508 / S288c) GN=MSH3 PE=1 SV=2	YCR092c	1638	0	---	K08736	0	1638	sce:YCR092C	DNA mismatch repair protein MSH3	GO:0032302//MutSbeta complex;GO:0005737//cytoplasm;GO:0000228//nuclear chromosome	GO:0003684//damaged DNA binding;GO:0000404//heteroduplex DNA loop binding;GO:0008094//DNA-dependent ATPase activity;GO:0005524//ATP binding;GO:0000403//Y-form DNA binding;GO:0000406//double-strand/single-strand DNA junction binding	GO:0007131//reciprocal meiotic recombination;GO:0000735//removal of nonhomologous ends;GO:0000710//meiotic mismatch repair;GO:0043570//maintenance of DNA repeat elements
Unigene1883_All	4534.13	2225.66	2.03721	0	0	Up	99.62	0	2655.2	SSM4-like protein [Saccharomyces eubayanus]	gi|766121817|gb|CP005063.1|	1132	0	Saccharomyces cerevisiae YJM1460 chromosome IX sequence	sp|P40318|DOA10_YEAST	2302	0	ERAD-associated E3 ubiquitin-protein ligase DOA10 OS=Saccharomyces cerevisiae (strain ATCC 204508 / S288c) GN=SSM4 PE=1 SV=1	YIL030c	2302	0	---	K10661	0	2302	sce:YIL030C	E3 ubiquitin-protein ligase MARCH6 [EC:2.3.2.27]	-	GO:0008270//zinc ion binding	-
Unigene1883_All	4350.52	2225.66	1.95471	4.38e-233	4.78e-232	Up	99.62	0	2655.2	SSM4-like protein [Saccharomyces eubayanus]	gi|766121817|gb|CP005063.1|	1132	0	Saccharomyces cerevisiae YJM1460 chromosome IX sequence	sp|P40318|DOA10_YEAST	2302	0	ERAD-associated E3 ubiquitin-protein ligase DOA10 OS=Saccharomyces cerevisiae (strain ATCC 204508 / S288c) GN=SSM4 PE=1 SV=1	YIL030c	2302	0	---	K10661	0	2302	sce:YIL030C	E3 ubiquitin-protein ligase MARCH6 [EC:2.3.2.27]	-	GO:0008270//zinc ion binding	-
Unigene1946_All	1052.44	251.853	4.17879	1.77e-184	1.68e-183	Up	98.56	0	963	SPS1-like protein [Saccharomyces eubayanus]	gi|761386429|gb|CP004102.1|	1142	0	Saccharomyces cerevisiae YJM1078 chromosome IV genomic sequence	sp|P08458|SPS1_YEAST	912	0	Sporulation-specific protein 1 OS=Saccharomyces cerevisiae (strain ATCC 204508 / S288c) GN=SPS1 PE=1 SV=2	YAR019c	160	1e-40	---	K12771	0	912	sce:YDR523C	sporulation-specific protein 1 [EC:2.7.11.1]	-	GO:0005524//ATP binding;GO:0004672//protein kinase activity	GO:0006468//protein phosphorylation
Unigene1946_All	1339.82	251.853	5.31983	2.55e-213	2.61e-212	Up	98.56	0	963	SPS1-like protein [Saccharomyces eubayanus]	gi|761386429|gb|CP004102.1|	1142	0	Saccharomyces cerevisiae YJM1078 chromosome IV genomic sequence	sp|P08458|SPS1_YEAST	912	0	Sporulation-specific protein 1 OS=Saccharomyces cerevisiae (strain ATCC 204508 / S288c) GN=SPS1 PE=1 SV=2	YAR019c	160	1e-40	---	K12771	0	912	sce:YDR523C	sporulation-specific protein 1 [EC:2.7.11.1]	-	GO:0005524//ATP binding;GO:0004672//protein kinase activity	GO:0006468//protein phosphorylation
Unigene1951_All	6279.93	3499.23	1.79466	0	0	Up	92.15	0	4905.5	FMP27-like protein [Saccharomyces eubayanus]	gi|768849778|gb|CP006439.1|	2728	0	Saccharomyces cerevisiae YJM248 chromosome XII sequence	sp|Q06179|FMP27_YEAST	4382	0	Protein FMP27, mitochondrial OS=Saccharomyces cerevisiae (strain ATCC 204508 / S288c) GN=FMP27 PE=1 SV=1	-	-	-	-	-	-	-	-	-	GO:0005739//mitochondrion	-	-
Unigene1951_All	8118.46	3499.23	2.32007	0	0	Up	92.15	0	4905.5	FMP27-like protein [Saccharomyces eubayanus]	gi|768849778|gb|CP006439.1|	2728	0	Saccharomyces cerevisiae YJM248 chromosome XII sequence	sp|Q06179|FMP27_YEAST	4382	0	Protein FMP27, mitochondrial OS=Saccharomyces cerevisiae (strain ATCC 204508 / S288c) GN=FMP27 PE=1 SV=1	-	-	-	-	-	-	-	-	-	GO:0005739//mitochondrion	-	-
Unigene1963_All	402.725	180.304	2.23359	2.83e-42	1.11e-41	Up	90.48	8e-164	504.2	SPO14-like protein [Saccharomyces eubayanus]	gi|449015271|dbj|AB781603.1|	704	0	Saccharomyces pastorianus SB DAL80 gene for negative regulator, complete cds, strain: Weihenstephan 34/70	sp|P36126|SPO14_YEAST	416	1e-133	Phospholipase D1 OS=Saccharomyces cerevisiae (strain ATCC 204508 / S288c) GN=SPO14 PE=1 SV=3	YKR031c	416	4e-133	---	K01115	2e-132	416	sce:YKR031C	phospholipase D1/2 [EC:3.1.4.4]	GO:0005622//intracellular	GO:0035091//phosphatidylinositol binding;GO:0004630//phospholipase D activity	GO:0048017//inositol lipid-mediated signaling;GO:0006654//phosphatidic acid biosynthetic process;GO:0050764//regulation of phagocytosis;GO:0030334//regulation of cell migration
Unigene1963_All	500.259	180.304	2.77453	3.62e-47	1.46e-46	Up	90.48	8e-164	504.2	SPO14-like protein [Saccharomyces eubayanus]	gi|449015271|dbj|AB781603.1|	704	0	Saccharomyces pastorianus SB DAL80 gene for negative regulator, complete cds, strain: Weihenstephan 34/70	sp|P36126|SPO14_YEAST	416	1e-133	Phospholipase D1 OS=Saccharomyces cerevisiae (strain ATCC 204508 / S288c) GN=SPO14 PE=1 SV=3	YKR031c	416	4e-133	---	K01115	2e-132	416	sce:YKR031C	phospholipase D1/2 [EC:3.1.4.4]	GO:0005622//intracellular	GO:0035091//phosphatidylinositol binding;GO:0004630//phospholipase D activity	GO:0048017//inositol lipid-mediated signaling;GO:0006654//phosphatidic acid biosynthetic process;GO:0050764//regulation of phagocytosis;GO:0030334//regulation of cell migration
Unigene1990_All	31.7419	0.001	31741.9	1.37e-10	2.82e-10	Up	58.68	2e-46	152.9	hypothetical protein AOL_s00054g210 [Arthrobotrys oligospora ATCC 24927] >gi|345568618|gb|EGX51511.1| hypothetical protein AOL_s00054g210 [Arthrobotrys oligospora ATCC 24927]	-	-	-	-	-	-	-	-	-	-	-	-	K01920	2e-13	69.7	ure:UREG_04364	glutathione synthase [EC:6.3.2.3]	-	-	-
Unigene1990_All	39.3257	0.001	39325.7	1.58e-11	3.3e-11	Up	58.68	2e-46	152.9	hypothetical protein AOL_s00054g210 [Arthrobotrys oligospora ATCC 24927] >gi|345568618|gb|EGX51511.1| hypothetical protein AOL_s00054g210 [Arthrobotrys oligospora ATCC 24927]	-	-	-	-	-	-	-	-	-	-	-	-	K01920	2e-13	69.7	ure:UREG_04364	glutathione synthase [EC:6.3.2.3]	-	-	-
Unigene2042_All	129.943	80.1351	1.62155	1.21e-09	2.39e-09	Up	89.13	6e-128	402.9	YSP2-like protein [Saccharomyces eubayanus]	gi|834774814|gb|CP011813.1|	192	5e-46	Saccharomyces cerevisiae strain NCIM3186 chromosome IV sequence	sp|Q06681|YSP2_YEAST	328	5e-103	GRAM domain-containing protein YSP2 OS=Saccharomyces cerevisiae (strain ATCC 204508 / S288c) GN=YSP2 PE=1 SV=1	-	-	-	-	-	-	-	-	-	-	-	-
Unigene2042_All	139.012	80.1351	1.73472	2.83e-07	5.01e-07	Up	89.13	6e-128	402.9	YSP2-like protein [Saccharomyces eubayanus]	gi|834774814|gb|CP011813.1|	192	5e-46	Saccharomyces cerevisiae strain NCIM3186 chromosome IV sequence	sp|Q06681|YSP2_YEAST	328	5e-103	GRAM domain-containing protein YSP2 OS=Saccharomyces cerevisiae (strain ATCC 204508 / S288c) GN=YSP2 PE=1 SV=1	-	-	-	-	-	-	-	-	-	-	-	-
Unigene2115_All	7.93547	0.001	7935.47	0.00166505	0.00232429	Up	-	-	-	-	gi|193584764|gb|EU852811.1|	331	6e-88	Saccharomyces pastorianus Weihenstephan 34/70 mitochondrion, complete genome	-	-	-	-	-	-	-	-	-	-	-	-	-	-	-	-
Unigene2115_All	9.1455	0.001	9145.5	0.00152353	0.00214641	Up	-	-	-	-	gi|193584764|gb|EU852811.1|	331	6e-88	Saccharomyces pastorianus Weihenstephan 34/70 mitochondrion, complete genome	-	-	-	-	-	-	-	-	-	-	-	-	-	-	-	-
Unigene2121_All	15.8709	0.001	15870.9	4.91e-06	8.26e-06	Up	-	-	-	-	-	-	-	-	-	-	-	-	-	-	-	-	-	-	-	-	-	-	-	-
Unigene2121_All	12.8037	0.001	12803.7	0.00012951	0.000197125	Up	-	-	-	-	-	-	-	-	-	-	-	-	-	-	-	-	-	-	-	-	-	-	-	-
Unigene2129_All	7.93547	0.001	7935.47	0.00166505	0.00232429	Up	37.74	6e-18	85.9	hypothetical protein [Parasitella parasitica]	-	-	-	-	sp|Q0CEX5|MYO1_ASPTN	49.3	1e-06	Myosin-1 OS=Aspergillus terreus (strain NIH 2624 / FGSC A1156) GN=myoA PE=3 SV=1	BU489	69.7	4e-15	---	K18754	1e-08	58.5	mlr:MELLADRAFT_94308	protein lin-28	-	-	-
Unigene2129_All	10.0601	0.001	10060	0.000814885	0.00117509	Up	37.74	6e-18	85.9	hypothetical protein [Parasitella parasitica]	-	-	-	-	sp|Q0CEX5|MYO1_ASPTN	49.3	1e-06	Myosin-1 OS=Aspergillus terreus (strain NIH 2624 / FGSC A1156) GN=myoA PE=3 SV=1	BU489	69.7	4e-15	---	K18754	1e-08	58.5	mlr:MELLADRAFT_94308	protein lin-28	-	-	-
Unigene2130_All	11.9032	0.001	11903.2	8.45e-05	0.000130738	Up	62.32	2e-73	227.6	hypothetical protein H072_5162 [Dactylellina haptotyla CBS 200.50] >gi|526200371|gb|EPS41007.1| hypothetical protein H072_5162 [Dactylellina haptotyla CBS 200.50]	gi|748503035|ref|XM_011112746.1|	137	2e-29	Dactylellina haptotyla CBS 200.50 hypothetical protein mRNA	sp|O36027|WSP1_SCHPO	57	3e-09	Wiskott-Aldrich syndrome protein homolog 1 OS=Schizosaccharomyces pombe (strain 972 / ATCC 24843) GN=wsp1 PE=1 SV=3	-	-	-	-	K11664	6e-09	59.3	pan:PODANSg5387	vacuolar protein sorting-associated protein 72	-	-	-
Unigene2130_All	15.5473	0.001	15547.4	2.16e-05	3.44e-05	Up	62.32	2e-73	227.6	hypothetical protein H072_5162 [Dactylellina haptotyla CBS 200.50] >gi|526200371|gb|EPS41007.1| hypothetical protein H072_5162 [Dactylellina haptotyla CBS 200.50]	gi|748503035|ref|XM_011112746.1|	137	2e-29	Dactylellina haptotyla CBS 200.50 hypothetical protein mRNA	sp|O36027|WSP1_SCHPO	57	3e-09	Wiskott-Aldrich syndrome protein homolog 1 OS=Schizosaccharomyces pombe (strain 972 / ATCC 24843) GN=wsp1 PE=1 SV=3	-	-	-	-	K11664	6e-09	59.3	pan:PODANSg5387	vacuolar protein sorting-associated protein 72	-	-	-
Unigene2136_All	13.8871	0.001	13887.1	2.01e-05	3.24e-05	Up	43.03	3e-26	112.1	hypothetical protein XA68_5331 [Ophiocordyceps unilateralis]	-	-	-	-	sp|O13326|CYSD_SCHPO	102	6e-25	O-acetylhomoserine (thiol)-lyase OS=Schizosaccharomyces pombe (strain 972 / ATCC 24843) GN=SPBC428.11 PE=2 SV=1	CC2238	120	2e-31	---	K17069	6e-26	108	pbn:PADG_08406	O-acetylhomoserine/O-acetylserine sulfhydrylase [EC:2.5.1.49 2.5.1.47]	-	GO:0003824//catalytic activity	GO:0000097//sulfur amino acid biosynthetic process
Unigene2136_All	8.23095	0.001	8230.95	0.00286859	0.00393185	Up	43.03	3e-26	112.1	hypothetical protein XA68_5331 [Ophiocordyceps unilateralis]	-	-	-	-	sp|O13326|CYSD_SCHPO	102	6e-25	O-acetylhomoserine (thiol)-lyase OS=Schizosaccharomyces pombe (strain 972 / ATCC 24843) GN=SPBC428.11 PE=2 SV=1	CC2238	120	2e-31	---	K17069	6e-26	108	pbn:PADG_08406	O-acetylhomoserine/O-acetylserine sulfhydrylase [EC:2.5.1.49 2.5.1.47]	-	GO:0003824//catalytic activity	GO:0000097//sulfur amino acid biosynthetic process
Unigene2138_All	14.879	0.001	14879	9.9e-06	1.63e-05	Up	30.6	1e-22	98.2	ATP synthase F0 subunit 6 (mitochondrion) [Mortierella verticillata] >gi|57545568|gb|AAW51692.1| ATP synthase F0 subunit 6 (mitochondrion) [Mortierella verticillata] >gi|672855190|gb|KFH98266.1| ATP synthase subunit A (mitochondrion) [Mortierella verticillata NRRL 6337]	-	-	-	-	sp|Q36918|ATP6_PENCH	94.4	3e-23	ATP synthase subunit a OS=Penicillium chrysogenum GN=atp6 PE=3 SV=1	RC0027	92	5e-22	---	K02126	1e-21	92.8	cthr:CTHT_m000500	F-type H+-transporting ATPase subunit a	-	-	-
Unigene2138_All	19.2056	0.001	19205.6	2.12e-06	3.6e-06	Up	30.6	1e-22	98.2	ATP synthase F0 subunit 6 (mitochondrion) [Mortierella verticillata] >gi|57545568|gb|AAW51692.1| ATP synthase F0 subunit 6 (mitochondrion) [Mortierella verticillata] >gi|672855190|gb|KFH98266.1| ATP synthase subunit A (mitochondrion) [Mortierella verticillata NRRL 6337]	-	-	-	-	sp|Q36918|ATP6_PENCH	94.4	3e-23	ATP synthase subunit a OS=Penicillium chrysogenum GN=atp6 PE=3 SV=1	RC0027	92	5e-22	---	K02126	1e-21	92.8	cthr:CTHT_m000500	F-type H+-transporting ATPase subunit a	-	-	-
Unigene2156_All	7.93547	0.001	7935.47	0.00166505	0.00232429	Up	39.6	1e-06	52.4	hypothetical protein RHOBADRAFT_56317, partial [Rhodotorula graminis WP1]	-	-	-	-	-	-	-	-	-	-	-	-	-	-	-	-	-	-	-	-
Unigene2156_All	10.9746	0.001	10974.6	0.000438734	0.000643995	Up	39.6	1e-06	52.4	hypothetical protein RHOBADRAFT_56317, partial [Rhodotorula graminis WP1]	-	-	-	-	-	-	-	-	-	-	-	-	-	-	-	-	-	-	-	-
Unigene2157_All	59.516	1.90798	31.1932	9.16e-19	2.33e-18	Up	-	-	-	-	-	-	-	-	-	-	-	-	-	-	-	-	-	-	-	-	-	-	-	-
Unigene2157_All	66.7622	1.90798	34.9911	1.08e-18	2.77e-18	Up	-	-	-	-	-	-	-	-	-	-	-	-	-	-	-	-	-	-	-	-	-	-	-	-
Unigene2161_All	6.94353	0.001	6943.53	0.00360159	0.00488095	Up	-	-	-	-	-	-	-	-	-	-	-	-	-	-	-	-	-	-	-	-	-	-	-	-
Unigene2161_All	8.23095	0.001	8230.95	0.00286859	0.00393185	Up	-	-	-	-	-	-	-	-	-	-	-	-	-	-	-	-	-	-	-	-	-	-	-	-
Unigene2162_All	15.8709	0.001	15870.9	4.91e-06	8.26e-06	Up	82.55	2e-80	248.1	hypothetical protein H072_10719 [Dactylellina haptotyla CBS 200.50] >gi|526193781|gb|EPS35763.1| hypothetical protein H072_10719 [Dactylellina haptotyla CBS 200.50]	gi|748523597|ref|XM_011117851.1|	184	7e-44	Dactylellina haptotyla CBS 200.50 hypothetical protein mRNA	-	-	-	-	-	-	-	-	-	-	-	-	-	-	-	-
Unigene2162_All	11.8892	0.001	11889.1	0.000237678	0.000356306	Up	82.55	2e-80	248.1	hypothetical protein H072_10719 [Dactylellina haptotyla CBS 200.50] >gi|526193781|gb|EPS35763.1| hypothetical protein H072_10719 [Dactylellina haptotyla CBS 200.50]	gi|748523597|ref|XM_011117851.1|	184	7e-44	Dactylellina haptotyla CBS 200.50 hypothetical protein mRNA	-	-	-	-	-	-	-	-	-	-	-	-	-	-	-	-
Unigene2165_All	11.9032	0.001	11903.2	8.45e-05	0.000130738	Up	93.38	5e-85	251.9	histone H3.2-like protein [Trichosporon asahii var. asahii CBS 2479] >gi|401885445|gb|EJT49561.1| histone H3.2-like protein [Trichosporon asahii var. asahii CBS 2479]	gi|367055129|ref|XM_003657895.1|	287	6e-75	Thielavia terrestris NRRL 8126 histone H3-like protein (THITE_109485) mRNA, complete cds	sp|Q4PB04|H32_USTMA	243	6e-84	Histone H3.2 OS=Ustilago maydis (strain 521 / FGSC 9021) GN=HHT2 PE=3 SV=3	SPBC1105.11c	243	3e-83	---	K11253	5e-85	249	pgr:PGTG_06940	histone H3	GO:0005634//nucleus;GO:0000786//nucleosome	GO:0046982//protein heterodimerization activity;GO:0003677//DNA binding	-
Unigene2165_All	9.1455	0.001	9145.5	0.00152353	0.00214641	Up	93.38	5e-85	251.9	histone H3.2-like protein [Trichosporon asahii var. asahii CBS 2479] >gi|401885445|gb|EJT49561.1| histone H3.2-like protein [Trichosporon asahii var. asahii CBS 2479]	gi|367055129|ref|XM_003657895.1|	287	6e-75	Thielavia terrestris NRRL 8126 histone H3-like protein (THITE_109485) mRNA, complete cds	sp|Q4PB04|H32_USTMA	243	6e-84	Histone H3.2 OS=Ustilago maydis (strain 521 / FGSC 9021) GN=HHT2 PE=3 SV=3	SPBC1105.11c	243	3e-83	---	K11253	5e-85	249	pgr:PGTG_06940	histone H3	GO:0005634//nucleus;GO:0000786//nucleosome	GO:0046982//protein heterodimerization activity;GO:0003677//DNA binding	-
Unigene2166_All	44.637	0.001	44637	5.54e-14	1.26e-13	Up	33.85	5e-15	82.4	putative actin associated protein Wsp1, partial [Aspergillus nomius NRRL 13137]	-	-	-	-	sp|Q0CPW4|PAN1_ASPTN	56.6	1e-08	Actin cytoskeleton-regulatory complex protein pan1 OS=Aspergillus terreus (strain NIH 2624 / FGSC A1156) GN=pan1 PE=3 SV=2	Cgl1939	55.1	1e-07	---	K05747	5e-14	76.3	aor:AOR_1_236094	Wiskott-Aldrich syndrome protein	-	-	GO:0030036//actin cytoskeleton organization
Unigene2166_All	30.1802	0.001	30180.2	2.86e-09	5.54e-09	Up	33.85	5e-15	82.4	putative actin associated protein Wsp1, partial [Aspergillus nomius NRRL 13137]	-	-	-	-	sp|Q0CPW4|PAN1_ASPTN	56.6	1e-08	Actin cytoskeleton-regulatory complex protein pan1 OS=Aspergillus terreus (strain NIH 2624 / FGSC A1156) GN=pan1 PE=3 SV=2	Cgl1939	55.1	1e-07	---	K05747	5e-14	76.3	aor:AOR_1_236094	Wiskott-Aldrich syndrome protein	-	-	GO:0030036//actin cytoskeleton organization
Unigene2167_All	81.3385	0.001	81338.6	9.65e-23	2.68e-22	Up	-	-	-	-	-	-	-	-	-	-	-	-	-	-	-	-	-	-	-	-	-	-	-	-
Unigene2167_All	42.9839	0.001	42983.9	2.1e-12	4.52e-12	Up	-	-	-	-	-	-	-	-	-	-	-	-	-	-	-	-	-	-	-	-	-	-	-	-
Unigene221_All	17485.8	6913.56	2.5292	0	0	Up	97.07	0	1501.1	FLC2-like protein [Saccharomyces eubayanus]	gi|760172728|gb|CP004489.1|	1203	0	Saccharomyces cerevisiae YJM1450 chromosome I genomic sequence	sp|P39719|FLC2_YEAST	1426	0	Flavin carrier protein 2 OS=Saccharomyces cerevisiae (strain ATCC 204508 / S288c) GN=FLC2 PE=1 SV=2	-	-	-	-	-	-	-	-	-	-	-	-
Unigene221_All	20731	6913.56	2.99861	0	0	Up	97.07	0	1501.1	FLC2-like protein [Saccharomyces eubayanus]	gi|760172728|gb|CP004489.1|	1203	0	Saccharomyces cerevisiae YJM1450 chromosome I genomic sequence	sp|P39719|FLC2_YEAST	1426	0	Flavin carrier protein 2 OS=Saccharomyces cerevisiae (strain ATCC 204508 / S288c) GN=FLC2 PE=1 SV=2	-	-	-	-	-	-	-	-	-	-	-	-
Unigene233_All	1987.84	1094.22	1.81666	1.53e-151	1.25e-150	Up	94.58	0	1299.7	KIC1-like protein [Saccharomyces eubayanus]	gi|768508939|gb|CP006107.1|	1092	0	Saccharomyces cerevisiae YJM1460 chromosome VIII sequence	sp|P38692|KIC1_YEAST	1184	0	Serine/threonine-protein kinase KIC1 OS=Saccharomyces cerevisiae (strain ATCC 204508 / S288c) GN=KIC1 PE=1 SV=1	YAR019c	168	2e-42	---	K08286	0	1184	sce:YHR102W	protein-serine/threonine kinase [EC:2.7.11.-]	-	GO:0004672//protein kinase activity;GO:0005524//ATP binding	GO:0006468//protein phosphorylation
Unigene233_All	2401.61	1094.22	2.1948	1.42e-158	1.18e-157	Up	94.58	0	1299.7	KIC1-like protein [Saccharomyces eubayanus]	gi|768508939|gb|CP006107.1|	1092	0	Saccharomyces cerevisiae YJM1460 chromosome VIII sequence	sp|P38692|KIC1_YEAST	1184	0	Serine/threonine-protein kinase KIC1 OS=Saccharomyces cerevisiae (strain ATCC 204508 / S288c) GN=KIC1 PE=1 SV=1	YAR019c	168	2e-42	---	K08286	0	1184	sce:YHR102W	protein-serine/threonine kinase [EC:2.7.11.-]	-	GO:0004672//protein kinase activity;GO:0005524//ATP binding	GO:0006468//protein phosphorylation
Unigene2363_All	17.8548	0.001	17854.8	1.23e-06	2.14e-06	Up	75.63	3e-129	374	hypothetical protein H072_11362 [Dactylellina haptotyla CBS 200.50] >gi|526193044|gb|EPS35295.1| hypothetical protein H072_11362 [Dactylellina haptotyla CBS 200.50]	gi|748525647|ref|XM_011118383.1|	165	1e-37	Dactylellina haptotyla CBS 200.50 hypothetical protein mRNA	sp|Q4WT99|PRP5_ASPFU	63.5	5e-11	Pre-mRNA-processing ATP-dependent RNA helicase prp5 OS=Neosartorya fumigata (strain ATCC MYA-4609 / Af293 / CBS 101355 / FGSC A1100) GN=prp5 PE=3 SV=1	-	-	-	-	K13110	3e-10	64.7	cci:CC1G_03736	microfibrillar-associated protein 1	-	-	-
Unigene2363_All	10.0601	0.001	10060	0.000814885	0.00117509	Up	75.63	3e-129	374	hypothetical protein H072_11362 [Dactylellina haptotyla CBS 200.50] >gi|526193044|gb|EPS35295.1| hypothetical protein H072_11362 [Dactylellina haptotyla CBS 200.50]	gi|748525647|ref|XM_011118383.1|	165	1e-37	Dactylellina haptotyla CBS 200.50 hypothetical protein mRNA	sp|Q4WT99|PRP5_ASPFU	63.5	5e-11	Pre-mRNA-processing ATP-dependent RNA helicase prp5 OS=Neosartorya fumigata (strain ATCC MYA-4609 / Af293 / CBS 101355 / FGSC A1100) GN=prp5 PE=3 SV=1	-	-	-	-	K13110	3e-10	64.7	cci:CC1G_03736	microfibrillar-associated protein 1	-	-	-
Unigene2371_All	94.2337	3.81596	24.6946	1.68e-28	5.28e-28	Up	-	-	-	-	gi|290965274|dbj|AB540658.1|	77.8	2e-11	Saccharomyces pastorianus SB-URA3 gene for orotidine-5'-phosphate decarboxylase, complete cds	-	-	-	-	-	-	-	-	-	-	-	-	-	-	-	-
Unigene2371_All	88.7114	3.81596	23.2475	1.16e-23	3.28e-23	Up	-	-	-	-	gi|290965274|dbj|AB540658.1|	77.8	2e-11	Saccharomyces pastorianus SB-URA3 gene for orotidine-5'-phosphate decarboxylase, complete cds	-	-	-	-	-	-	-	-	-	-	-	-	-	-	-	-
Unigene2382_All	10.9113	0.001	10911.3	0.000175593	0.000265891	Up	78.12	9e-154	434.5	hypothetical protein H072_2339 [Dactylellina haptotyla CBS 200.50] >gi|526203303|gb|EPS43585.1| hypothetical protein H072_2339 [Dactylellina haptotyla CBS 200.50]	gi|748489265|ref|XM_011110024.1|	69.9	4e-09	Dactylellina haptotyla CBS 200.50 hypothetical protein mRNA	sp|P43582|WWM1_YEAST	54.7	8e-09	WW domain-containing protein WWM1 OS=Saccharomyces cerevisiae (strain ATCC 204508 / S288c) GN=WWM1 PE=1 SV=1	-	-	-	-	K14007	6e-12	68.9	dsq:DICSQDRAFT_89203	protein transport protein SEC24	-	-	-
Unigene2382_All	8.23095	0.001	8230.95	0.00286859	0.00393185	Up	78.12	9e-154	434.5	hypothetical protein H072_2339 [Dactylellina haptotyla CBS 200.50] >gi|526203303|gb|EPS43585.1| hypothetical protein H072_2339 [Dactylellina haptotyla CBS 200.50]	gi|748489265|ref|XM_011110024.1|	69.9	4e-09	Dactylellina haptotyla CBS 200.50 hypothetical protein mRNA	sp|P43582|WWM1_YEAST	54.7	8e-09	WW domain-containing protein WWM1 OS=Saccharomyces cerevisiae (strain ATCC 204508 / S288c) GN=WWM1 PE=1 SV=1	-	-	-	-	K14007	6e-12	68.9	dsq:DICSQDRAFT_89203	protein transport protein SEC24	-	-	-
Unigene2426_All	1535.51	1043.66	1.47127	4.92e-80	2.81e-79	Up	90.26	0	2809.2	IRC20-like protein [Saccharomyces eubayanus]	gi|768856036|gb|CP006453.1|	416	1e-113	Saccharomyces cerevisiae YJM627 chromosome XII sequence	sp|Q06554|IRC20_YEAST	2412	0	Uncharacterized ATP-dependent helicase IRC20 OS=Saccharomyces cerevisiae (strain ATCC 204508 / S288c) GN=IRC20 PE=1 SV=1	SPAC144.05	281	3e-76	---	K15710	0	2412	sce:YLR247C	E3 ubiquitin-protein ligase SHPRH [EC:3.6.4.- 2.3.2.27]	GO:0005739//mitochondrion;GO:0005634//nucleus	GO:0004842//ubiquitin-protein transferase activity;GO:0008270//zinc ion binding;GO:0004386//helicase activity;GO:0005524//ATP binding	GO:0045003//double-strand break repair via synthesis-dependent strand annealing;GO:0006303//double-strand break repair via nonhomologous end joining
Unigene2426_All	2002.87	1043.66	1.91907	1.24e-104	7.79e-104	Up	90.26	0	2809.2	IRC20-like protein [Saccharomyces eubayanus]	gi|768856036|gb|CP006453.1|	416	1e-113	Saccharomyces cerevisiae YJM627 chromosome XII sequence	sp|Q06554|IRC20_YEAST	2412	0	Uncharacterized ATP-dependent helicase IRC20 OS=Saccharomyces cerevisiae (strain ATCC 204508 / S288c) GN=IRC20 PE=1 SV=1	SPAC144.05	281	3e-76	---	K15710	0	2412	sce:YLR247C	E3 ubiquitin-protein ligase SHPRH [EC:3.6.4.- 2.3.2.27]	GO:0005739//mitochondrion;GO:0005634//nucleus	GO:0004842//ubiquitin-protein transferase activity;GO:0008270//zinc ion binding;GO:0004386//helicase activity;GO:0005524//ATP binding	GO:0045003//double-strand break repair via synthesis-dependent strand annealing;GO:0006303//double-strand break repair via nonhomologous end joining
Unigene2488_All	11.9032	0.001	11903.2	8.45e-05	0.000130738	Up	65.28	3e-82	253.1	hypothetical protein BATDEDRAFT_15859 [Batrachochytrium dendrobatidis JAM81] >gi|328772745|gb|EGF82783.1| hypothetical protein BATDEDRAFT_15859 [Batrachochytrium dendrobatidis JAM81]	gi|667643322|ref|XM_008595271.1|	71.9	8e-10	Beauveria bassiana ARSEF 2860 60S acidic ribosomal protein P0 partial mRNA	sp|P05317|RLA0_YEAST	239	4e-79	60S acidic ribosomal protein P0 OS=Saccharomyces cerevisiae (strain ATCC 204508 / S288c) GN=RPP0 PE=1 SV=2	YLR340w	239	1e-78	---	K02941	8e-82	249	shs:STEHIDRAFT_72429	large subunit ribosomal protein LP0	GO:0022625//cytosolic large ribosomal subunit	GO:0003735//structural constituent of ribosome;GO:0070180//large ribosomal subunit rRNA binding	GO:0000027//ribosomal large subunit assembly;GO:0002181//cytoplasmic translation
Unigene2488_All	10.0601	0.001	10060	0.000814885	0.00117509	Up	65.28	3e-82	253.1	hypothetical protein BATDEDRAFT_15859 [Batrachochytrium dendrobatidis JAM81] >gi|328772745|gb|EGF82783.1| hypothetical protein BATDEDRAFT_15859 [Batrachochytrium dendrobatidis JAM81]	gi|667643322|ref|XM_008595271.1|	71.9	8e-10	Beauveria bassiana ARSEF 2860 60S acidic ribosomal protein P0 partial mRNA	sp|P05317|RLA0_YEAST	239	4e-79	60S acidic ribosomal protein P0 OS=Saccharomyces cerevisiae (strain ATCC 204508 / S288c) GN=RPP0 PE=1 SV=2	YLR340w	239	1e-78	---	K02941	8e-82	249	shs:STEHIDRAFT_72429	large subunit ribosomal protein LP0	GO:0022625//cytosolic large ribosomal subunit	GO:0003735//structural constituent of ribosome;GO:0070180//large ribosomal subunit rRNA binding	GO:0000027//ribosomal large subunit assembly;GO:0002181//cytoplasmic translation
Unigene2490_All	11.9032	0.001	11903.2	8.45e-05	0.000130738	Up	35.34	2e-07	56.2	predicted protein [Laccaria bicolor S238N-H82] >gi|164649988|gb|EDR14229.1| predicted protein [Laccaria bicolor S238N-H82]	-	-	-	-	sp|P0CP00|MYO1_CRYNJ	53.9	2e-08	Myosin-1 OS=Cryptococcus neoformans var. neoformans serotype D (strain JEC21 / ATCC MYA-565) GN=MYO1 PE=3 SV=1	CC3441	54.7	2e-08	---	K05747	1e-09	60.1	tms:TREMEDRAFT_66613	Wiskott-Aldrich syndrome protein	-	-	-
Unigene2490_All	7.3164	0.001	7316.4	0.00544237	0.00727774	Up	35.34	2e-07	56.2	predicted protein [Laccaria bicolor S238N-H82] >gi|164649988|gb|EDR14229.1| predicted protein [Laccaria bicolor S238N-H82]	-	-	-	-	sp|P0CP00|MYO1_CRYNJ	53.9	2e-08	Myosin-1 OS=Cryptococcus neoformans var. neoformans serotype D (strain JEC21 / ATCC MYA-565) GN=MYO1 PE=3 SV=1	CC3441	54.7	2e-08	---	K05747	1e-09	60.1	tms:TREMEDRAFT_66613	Wiskott-Aldrich syndrome protein	-	-	-
Unigene2502_All	42.6531	0.001	42653.1	1.79e-13	4.01e-13	Up	40.78	4e-38	137.9	ferritin heavy chain [Mortierella verticillata NRRL 6337]	-	-	-	-	-	-	-	-	TM1128	65.1	3e-12	---	K00522	4e-12	66.6	ehe:EHEL_061360	ferritin heavy chain [EC:1.16.3.2]	-	-	-
Unigene2502_All	21.9492	0.001	21949.2	3.89e-07	6.83e-07	Up	40.78	4e-38	137.9	ferritin heavy chain [Mortierella verticillata NRRL 6337]	-	-	-	-	-	-	-	-	TM1128	65.1	3e-12	---	K00522	4e-12	66.6	ehe:EHEL_061360	ferritin heavy chain [EC:1.16.3.2]	-	-	-
Unigene2507_All	15.8709	0.001	15870.9	4.91e-06	8.26e-06	Up	35.68	5e-21	95.5	hypothetical protein MYCFIDRAFT_55413 [Pseudocercospora fijiensis CIRAD86] >gi|452989119|gb|EME88874.1| hypothetical protein MYCFIDRAFT_55413 [Pseudocercospora fijiensis CIRAD86]	-	-	-	-	sp|O43123|MAAI_EMENI	47	4e-06	Maleylacetoacetate isomerase OS=Emericella nidulans (strain FGSC A4 / ATCC 38163 / CBS 112.46 / NRRL 194 / M139) GN=maiA PE=1 SV=1	XF0911	67	1e-12	---	K00799	2e-19	88.6	bze:COCCADRAFT_21344	glutathione S-transferase [EC:2.5.1.18]	-	-	-
Unigene2507_All	11.8892	0.001	11889.1	0.000237678	0.000356306	Up	35.68	5e-21	95.5	hypothetical protein MYCFIDRAFT_55413 [Pseudocercospora fijiensis CIRAD86] >gi|452989119|gb|EME88874.1| hypothetical protein MYCFIDRAFT_55413 [Pseudocercospora fijiensis CIRAD86]	-	-	-	-	sp|O43123|MAAI_EMENI	47	4e-06	Maleylacetoacetate isomerase OS=Emericella nidulans (strain FGSC A4 / ATCC 38163 / CBS 112.46 / NRRL 194 / M139) GN=maiA PE=1 SV=1	XF0911	67	1e-12	---	K00799	2e-19	88.6	bze:COCCADRAFT_21344	glutathione S-transferase [EC:2.5.1.18]	-	-	-
Unigene2521_All	35.7096	0.001	35709.6	1.17e-11	2.5e-11	Up	30.91	2e-11	71.6	hypothetical protein RHOBADRAFT_52560, partial [Rhodotorula graminis WP1]	-	-	-	-	sp|Q5BGP1|CWC22_EMENI	72.4	2e-13	Pre-mRNA-splicing factor cwc22 OS=Emericella nidulans (strain FGSC A4 / ATCC 38163 / CBS 112.46 / NRRL 194 / M139) GN=cwc22 PE=3 SV=2	Rv3876	61.2	2e-09	---	K19475	6e-14	76.3	dsq:DICSQDRAFT_155314	WAS/WASL-interacting protein	-	-	-
Unigene2521_All	37.4966	0.001	37496.6	4.39e-11	9e-11	Up	30.91	2e-11	71.6	hypothetical protein RHOBADRAFT_52560, partial [Rhodotorula graminis WP1]	-	-	-	-	sp|Q5BGP1|CWC22_EMENI	72.4	2e-13	Pre-mRNA-splicing factor cwc22 OS=Emericella nidulans (strain FGSC A4 / ATCC 38163 / CBS 112.46 / NRRL 194 / M139) GN=cwc22 PE=3 SV=2	Rv3876	61.2	2e-09	---	K19475	6e-14	76.3	dsq:DICSQDRAFT_155314	WAS/WASL-interacting protein	-	-	-
Unigene2545_All	65570.8	36640.8	1.78956	0	0	Up	91.87	0	1705.7	GPB1-like protein [Saccharomyces eubayanus]	gi|766473514|gb|CP005239.1|	1806	0	Saccharomyces cerevisiae YJM1252 chromosome VII sequence	sp|Q08886|GPB1_YEAST	1491	0	Guanine nucleotide-binding protein subunit beta 1 OS=Saccharomyces cerevisiae (strain ATCC 204508 / S288c) GN=GPB1 PE=1 SV=1	YGL055w_1	814	0	---	K00507	0	1011	sce:YGL055W	stearoyl-CoA desaturase (delta-9 desaturase) [EC:1.14.19.1]	-	-	-
Unigene2545_All	74438.9	36640.8	2.03158	0	0	Up	91.87	0	1705.7	GPB1-like protein [Saccharomyces eubayanus]	gi|766473514|gb|CP005239.1|	1806	0	Saccharomyces cerevisiae YJM1252 chromosome VII sequence	sp|Q08886|GPB1_YEAST	1491	0	Guanine nucleotide-binding protein subunit beta 1 OS=Saccharomyces cerevisiae (strain ATCC 204508 / S288c) GN=GPB1 PE=1 SV=1	YGL055w_1	814	0	---	K00507	0	1011	sce:YGL055W	stearoyl-CoA desaturase (delta-9 desaturase) [EC:1.14.19.1]	-	-	-
Unigene2669_All	102.169	20.9878	4.86804	4.2e-21	1.13e-20	Up	87.06	7e-44	156.4	hypothetical protein DI49_1045 [Saccharomyces eubayanus]	-	-	-	-	sp|Q12079|YP027_YEAST	49.3	3e-06	Uncharacterized membrane protein YPR027C OS=Saccharomyces cerevisiae (strain ATCC 204508 / S288c) GN=YPR027C PE=1 SV=1	-	-	-	-	-	-	-	-	-	-	-	-
Unigene2669_All	54.873	20.9878	2.61452	4.15e-06	6.9e-06	Up	87.06	7e-44	156.4	hypothetical protein DI49_1045 [Saccharomyces eubayanus]	-	-	-	-	sp|Q12079|YP027_YEAST	49.3	3e-06	Uncharacterized membrane protein YPR027C OS=Saccharomyces cerevisiae (strain ATCC 204508 / S288c) GN=YPR027C PE=1 SV=1	-	-	-	-	-	-	-	-	-	-	-	-
Unigene2724_All	8.9274	0.001	8927.4	0.000778671	0.00111931	Up	74.43	4e-105	323.6	hypothetical protein H072_4613 [Dactylellina haptotyla CBS 200.50] >gi|526200848|gb|EPS41456.1| hypothetical protein H072_4613 [Dactylellina haptotyla CBS 200.50]	gi|748500355|ref|XM_011112208.1|	117	2e-23	Dactylellina haptotyla CBS 200.50 hypothetical protein mRNA	sp|O94317|YH5D_SCHPO	53.1	9e-08	Uncharacterized serine-rich protein C215.13 OS=Schizosaccharomyces pombe (strain 972 / ATCC 24843) GN=SPBC215.13 PE=1 SV=1	-	-	-	-	-	-	-	-	-	-	-	-
Unigene2724_All	16.4619	0.001	16461.9	1.2e-05	1.94e-05	Up	74.43	4e-105	323.6	hypothetical protein H072_4613 [Dactylellina haptotyla CBS 200.50] >gi|526200848|gb|EPS41456.1| hypothetical protein H072_4613 [Dactylellina haptotyla CBS 200.50]	gi|748500355|ref|XM_011112208.1|	117	2e-23	Dactylellina haptotyla CBS 200.50 hypothetical protein mRNA	sp|O94317|YH5D_SCHPO	53.1	9e-08	Uncharacterized serine-rich protein C215.13 OS=Schizosaccharomyces pombe (strain 972 / ATCC 24843) GN=SPBC215.13 PE=1 SV=1	-	-	-	-	-	-	-	-	-	-	-	-
Unigene2732_All	12.8951	0.001	12895.1	4.1e-05	6.49e-05	Up	80.62	0	513.8	hypothetical protein H072_4646 [Dactylellina haptotyla CBS 200.50] >gi|526200894|gb|EPS41502.1| hypothetical protein H072_4646 [Dactylellina haptotyla CBS 200.50]	gi|748500518|ref|XM_011112241.1|	345	7e-92	Dactylellina haptotyla CBS 200.50 hypothetical protein mRNA	sp|Q8J0P4|CRF1_ASPFU	231	3e-72	Probable glycosidase crf1 OS=Neosartorya fumigata (strain ATCC MYA-4609 / Af293 / CBS 101355 / FGSC A1100) GN=crf1 PE=1 SV=2	YGR189c	215	2e-64	---	K01216	2e-71	232	pic:PICST_25832	licheninase [EC:3.2.1.73]	GO:0009277//fungal-type cell wall	GO:0004553//hydrolase activity, hydrolyzing O-glycosyl compounds	GO:0071555//cell wall organization;GO:0005975//carbohydrate metabolic process
Unigene2732_All	10.9746	0.001	10974.6	0.000438734	0.000643995	Up	80.62	0	513.8	hypothetical protein H072_4646 [Dactylellina haptotyla CBS 200.50] >gi|526200894|gb|EPS41502.1| hypothetical protein H072_4646 [Dactylellina haptotyla CBS 200.50]	gi|748500518|ref|XM_011112241.1|	345	7e-92	Dactylellina haptotyla CBS 200.50 hypothetical protein mRNA	sp|Q8J0P4|CRF1_ASPFU	231	3e-72	Probable glycosidase crf1 OS=Neosartorya fumigata (strain ATCC MYA-4609 / Af293 / CBS 101355 / FGSC A1100) GN=crf1 PE=1 SV=2	YGR189c	215	2e-64	---	K01216	2e-71	232	pic:PICST_25832	licheninase [EC:3.2.1.73]	GO:0009277//fungal-type cell wall	GO:0004553//hydrolase activity, hydrolyzing O-glycosyl compounds	GO:0071555//cell wall organization;GO:0005975//carbohydrate metabolic process
Unigene2765_All	26292.2	14171.5	1.85529	0	0	Up	99.12	0	1742.6	HSP104-like protein [Saccharomyces eubayanus]	gi|768849778|gb|CP006439.1|	2611	0	Saccharomyces cerevisiae YJM248 chromosome XII sequence	sp|P31539|HS104_YEAST	1713	0	Heat shock protein 104 OS=Saccharomyces cerevisiae (strain ATCC 204508 / S288c) GN=HSP104 PE=1 SV=2	YLL026w	1713	0	---	K03695	0	652	clu:CLUG_02766	ATP-dependent Clp protease ATP-binding subunit ClpB	GO:0034399//nuclear periphery;GO:0072380//TRC complex	GO:0042623//ATPase activity, coupled;GO:0051087//chaperone binding;GO:0005524//ATP binding;GO:0043531//ADP binding;GO:0051082//unfolded protein binding	GO:0043335//protein unfolding;GO:0070370//cellular heat acclimation;GO:0034975//protein folding in endoplasmic reticulum;GO:0070389//chaperone cofactor-dependent protein refolding;GO:0035617//stress granule disassembly;GO:0070414//trehalose metabolism in response to heat stress;GO:0001319//inheritance of oxidatively modified proteins involved in replicative cell aging
Unigene2765_All	30797.5	14171.5	2.1732	0	0	Up	99.12	0	1742.6	HSP104-like protein [Saccharomyces eubayanus]	gi|768849778|gb|CP006439.1|	2611	0	Saccharomyces cerevisiae YJM248 chromosome XII sequence	sp|P31539|HS104_YEAST	1713	0	Heat shock protein 104 OS=Saccharomyces cerevisiae (strain ATCC 204508 / S288c) GN=HSP104 PE=1 SV=2	YLL026w	1713	0	---	K03695	0	652	clu:CLUG_02766	ATP-dependent Clp protease ATP-binding subunit ClpB	GO:0034399//nuclear periphery;GO:0072380//TRC complex	GO:0042623//ATPase activity, coupled;GO:0051087//chaperone binding;GO:0005524//ATP binding;GO:0043531//ADP binding;GO:0051082//unfolded protein binding	GO:0043335//protein unfolding;GO:0070370//cellular heat acclimation;GO:0034975//protein folding in endoplasmic reticulum;GO:0070389//chaperone cofactor-dependent protein refolding;GO:0035617//stress granule disassembly;GO:0070414//trehalose metabolism in response to heat stress;GO:0001319//inheritance of oxidatively modified proteins involved in replicative cell aging
Unigene2821_All	2102.9	1009.32	2.08348	5.28e-195	5.28e-194	Up	87.36	0	804.7	hypothetical protein DI49_2383 [Saccharomyces eubayanus]	gi|768480062|gb|CP005633.1|	333	4e-88	Saccharomyces cerevisiae YJM1252 chromosome XV sequence	sp|Q08157|YOL19_YEAST	692	0	Uncharacterized membrane protein YOL019W OS=Saccharomyces cerevisiae (strain ATCC 204508 / S288c) GN=YOL019W PE=1 SV=1	-	-	-	-	K06269	7e-07	55.5	ctp:CTRG_00606	serine/threonine-protein phosphatase PP1 catalytic subunit [EC:3.1.3.16]	GO:0005886//plasma membrane	-	-
Unigene2821_All	1881.23	1009.32	1.86386	7.38e-93	4.35e-92	Up	87.36	0	804.7	hypothetical protein DI49_2383 [Saccharomyces eubayanus]	gi|768480062|gb|CP005633.1|	333	4e-88	Saccharomyces cerevisiae YJM1252 chromosome XV sequence	sp|Q08157|YOL19_YEAST	692	0	Uncharacterized membrane protein YOL019W OS=Saccharomyces cerevisiae (strain ATCC 204508 / S288c) GN=YOL019W PE=1 SV=1	-	-	-	-	K06269	7e-07	55.5	ctp:CTRG_00606	serine/threonine-protein phosphatase PP1 catalytic subunit [EC:3.1.3.16]	GO:0005886//plasma membrane	-	-
Unigene2824_All	2811.14	1839.29	1.52838	6.97e-157	5.9e-156	Up	92.42	0	751.9	hypothetical protein DI49_2857 [Saccharomyces eubayanus]	gi|766435675|gb|CP005118.1|	827	0	Saccharomyces cerevisiae YJM248 chromosome X sequence	sp|P46992|YJR1_YEAST	723	0	Cell wall protein YJL171C OS=Saccharomyces cerevisiae (strain ATCC 204508 / S288c) GN=YJL171C PE=1 SV=2	-	-	-	-	-	-	-	-	-	GO:0005739//mitochondrion;GO:0009277//fungal-type cell wall	-	-
Unigene2824_All	3392.98	1839.29	1.84472	2.08e-162	1.75e-161	Up	92.42	0	751.9	hypothetical protein DI49_2857 [Saccharomyces eubayanus]	gi|766435675|gb|CP005118.1|	827	0	Saccharomyces cerevisiae YJM248 chromosome X sequence	sp|P46992|YJR1_YEAST	723	0	Cell wall protein YJL171C OS=Saccharomyces cerevisiae (strain ATCC 204508 / S288c) GN=YJL171C PE=1 SV=2	-	-	-	-	-	-	-	-	-	GO:0005739//mitochondrion;GO:0009277//fungal-type cell wall	-	-
Unigene2883_All	43.6451	0.001	43645.1	9.94e-14	2.25e-13	Up	51.74	1e-84	268.5	hypothetical protein AMAG_09234 [Allomyces macrogynus ATCC 38327]	gi|24061745|gb|AY140655.1|	83.8	4e-13	Gelasinospora sp. S23 alternative oxidase (aod-1) gene, complete cds; nuclear gene for mitochondrial product	sp|F4P6T0|AOX_BATDJ	231	7e-73	Ubiquinol oxidase, mitochondrial OS=Batrachochytrium dendrobatidis (strain JAM81 / FGSC 10211) GN=AOX PE=3 SV=1	DR2133	73.6	2e-13	---	K01178	6e-15	80.9	sce:YIR019C	glucoamylase [EC:3.2.1.3]	-	GO:0016491//oxidoreductase activity	-
Unigene2883_All	40.2402	0.001	40240.2	9.52e-12	2e-11	Up	51.74	1e-84	268.5	hypothetical protein AMAG_09234 [Allomyces macrogynus ATCC 38327]	gi|24061745|gb|AY140655.1|	83.8	4e-13	Gelasinospora sp. S23 alternative oxidase (aod-1) gene, complete cds; nuclear gene for mitochondrial product	sp|F4P6T0|AOX_BATDJ	231	7e-73	Ubiquinol oxidase, mitochondrial OS=Batrachochytrium dendrobatidis (strain JAM81 / FGSC 10211) GN=AOX PE=3 SV=1	DR2133	73.6	2e-13	---	K01178	6e-15	80.9	sce:YIR019C	glucoamylase [EC:3.2.1.3]	-	GO:0016491//oxidoreductase activity	-
Unigene2884_All	8.9274	0.001	8927.4	0.000778671	0.00111931	Up	30.17	1e-06	52.8	Pc13g13430 [Penicillium rubens Wisconsin 54-1255] >gi|211584377|emb|CAP92412.1| Pc13g13430 [Penicillium rubens Wisconsin 54-1255]	-	-	-	-	-	-	-	-	Rv2839c	47	3e-06	---	K14823	2e-07	52.4	pfp:PFL1_04364	rRNA-processing protein EBP2	-	-	-
Unigene2884_All	10.9746	0.001	10974.6	0.000438734	0.000643995	Up	30.17	1e-06	52.8	Pc13g13430 [Penicillium rubens Wisconsin 54-1255] >gi|211584377|emb|CAP92412.1| Pc13g13430 [Penicillium rubens Wisconsin 54-1255]	-	-	-	-	-	-	-	-	Rv2839c	47	3e-06	---	K14823	2e-07	52.4	pfp:PFL1_04364	rRNA-processing protein EBP2	-	-	-
Unigene2886_All	71.4192	0.001	71419.2	1.78e-20	4.74e-20	Up	-	-	-	-	-	-	-	-	-	-	-	-	-	-	-	-	-	-	-	-	-	-	-	-
Unigene2886_All	39.3257	0.001	39325.7	1.58e-11	3.3e-11	Up	-	-	-	-	-	-	-	-	-	-	-	-	-	-	-	-	-	-	-	-	-	-	-	-
Unigene2888_All	91.2579	0.001	91257.9	6.02e-25	1.76e-24	Up	30.32	2e-08	61.6	hypothetical protein PLICRDRAFT_44037 [Plicaturopsis crispa FD-325 SS-3]	-	-	-	-	sp|P08640|MUC1_YEAST	78.6	5e-16	Flocculation protein FLO11 OS=Saccharomyces cerevisiae (strain ATCC 204508 / S288c) GN=MUC1 PE=1 SV=2	SPBC28F2.12	48.9	8e-06	---	K01178	5e-15	78.6	sce:YIR019C	glucoamylase [EC:3.2.1.3]	-	-	-
Unigene2888_All	64.0185	0.001	64018.5	3.33e-17	8.18e-17	Up	30.32	2e-08	61.6	hypothetical protein PLICRDRAFT_44037 [Plicaturopsis crispa FD-325 SS-3]	-	-	-	-	sp|P08640|MUC1_YEAST	78.6	5e-16	Flocculation protein FLO11 OS=Saccharomyces cerevisiae (strain ATCC 204508 / S288c) GN=MUC1 PE=1 SV=2	SPBC28F2.12	48.9	8e-06	---	K01178	5e-15	78.6	sce:YIR019C	glucoamylase [EC:3.2.1.3]	-	-	-
Unigene2889_All	17.8548	0.001	17854.8	1.23e-06	2.14e-06	Up	97.74	2e-119	347.1	hypothetical protein H072_10403 [Dactylellina haptotyla CBS 200.50] >gi|526194099|gb|EPS36015.1| hypothetical protein H072_10403 [Dactylellina haptotyla CBS 200.50]	gi|315055252|ref|XM_003176953.1|	422	1e-115	Arthroderma gypseum CBS 118893 ADP/ATP carrier protein, partial mRNA	sp|P02723|ADT_NEUCR	309	2e-106	ADP,ATP carrier protein OS=Neurospora crassa (strain ATCC 24698 / 74-OR23-1A / CBS 708.71 / DSM 1257 / FGSC 987) GN=aac PE=3 SV=1	-	-	-	-	K05863	2e-110	322	maw:MAC_03644	solute carrier family 25 (mitochondrial adenine nucleotide translocator), member 4/5/6/31	GO:0016021//integral component of membrane;GO:0005743//mitochondrial inner membrane	GO:0005471//ATP:ADP antiporter activity	GO:1990544//mitochondrial ATP transmembrane transport;GO:0015866//ADP transport
Unigene2889_All	19.2056	0.001	19205.6	2.12e-06	3.6e-06	Up	97.74	2e-119	347.1	hypothetical protein H072_10403 [Dactylellina haptotyla CBS 200.50] >gi|526194099|gb|EPS36015.1| hypothetical protein H072_10403 [Dactylellina haptotyla CBS 200.50]	gi|315055252|ref|XM_003176953.1|	422	1e-115	Arthroderma gypseum CBS 118893 ADP/ATP carrier protein, partial mRNA	sp|P02723|ADT_NEUCR	309	2e-106	ADP,ATP carrier protein OS=Neurospora crassa (strain ATCC 24698 / 74-OR23-1A / CBS 708.71 / DSM 1257 / FGSC 987) GN=aac PE=3 SV=1	-	-	-	-	K05863	2e-110	322	maw:MAC_03644	solute carrier family 25 (mitochondrial adenine nucleotide translocator), member 4/5/6/31	GO:0016021//integral component of membrane;GO:0005743//mitochondrial inner membrane	GO:0005471//ATP:ADP antiporter activity	GO:1990544//mitochondrial ATP transmembrane transport;GO:0015866//ADP transport
Unigene2891_All	28.7661	0.001	28766.1	8.99e-10	1.79e-09	Up	-	-	-	-	gi|17426717|emb|AJ316069.1|	113	1e-22	Saccharomyces bayanus translocation breakpoint XVtVIII, SuYOR018w gene (partial), SuYHR015w gene (partial) and tQ(TTG)H gene	-	-	-	-	-	-	-	-	-	-	-	-	-	-	-	-
Unigene2891_All	12.8037	0.001	12803.7	0.00012951	0.000197125	Up	-	-	-	-	gi|17426717|emb|AJ316069.1|	113	1e-22	Saccharomyces bayanus translocation breakpoint XVtVIII, SuYOR018w gene (partial), SuYHR015w gene (partial) and tQ(TTG)H gene	-	-	-	-	-	-	-	-	-	-	-	-	-	-	-	-
Unigene2922_All	3763.4	341.528	11.0193	0	0	Up	95.35	0	664.5	hypothetical protein DI49_3164 [Saccharomyces eubayanus]	gi|767240534|gb|CP005542.1|	287	4e-74	Saccharomyces cerevisiae YJM1307 chromosome XIV sequence	sp|P53757|YN9A_YEAST	572	0	Uncharacterized isomerase YNR071C OS=Saccharomyces cerevisiae (strain ATCC 204508 / S288c) GN=YNR071C PE=1 SV=1	YNR071c	572	0	---	K01784	5e-155	479	tdl:TDEL_0E00150	UDP-glucose 4-epimerase [EC:5.1.3.2]	-	GO:0016853//isomerase activity;GO:0030246//carbohydrate binding	GO:0005975//carbohydrate metabolic process
Unigene2922_All	3051.85	341.528	8.93588	0	0	Up	95.35	0	664.5	hypothetical protein DI49_3164 [Saccharomyces eubayanus]	gi|767240534|gb|CP005542.1|	287	4e-74	Saccharomyces cerevisiae YJM1307 chromosome XIV sequence	sp|P53757|YN9A_YEAST	572	0	Uncharacterized isomerase YNR071C OS=Saccharomyces cerevisiae (strain ATCC 204508 / S288c) GN=YNR071C PE=1 SV=1	YNR071c	572	0	---	K01784	5e-155	479	tdl:TDEL_0E00150	UDP-glucose 4-epimerase [EC:5.1.3.2]	-	GO:0016853//isomerase activity;GO:0030246//carbohydrate binding	GO:0005975//carbohydrate metabolic process
Unigene2949_All	6525.93	1060.84	6.15169	0	0	Up	96.45	0	1271.1	IME2-like protein [Saccharomyces eubayanus]	gi|766443418|gb|CP005141.1|	1027	0	Saccharomyces cerevisiae YJM1252 chromosome X sequence	sp|P32581|IME2_YEAST	1194	0	Meiosis induction protein kinase IME2/SME1 OS=Saccharomyces cerevisiae (strain ATCC 204508 / S288c) GN=IME2 PE=3 SV=1	SPAC1687.15	130	1e-31	---	K12765	0	1194	sce:YJL106W	meiosis induction protein kinase IME2/SME1 [EC:2.7.11.1]	GO:0005634//nucleus	GO:0005524//ATP binding;GO:0004674//protein serine/threonine kinase activity	GO:0040020//regulation of meiotic nuclear division;GO:0006468//protein phosphorylation;GO:0030435//sporulation resulting in formation of a cellular spore
Unigene2949_All	2098.89	1060.84	1.97853	4.27e-116	2.9e-115	Up	96.45	0	1271.1	IME2-like protein [Saccharomyces eubayanus]	gi|766443418|gb|CP005141.1|	1027	0	Saccharomyces cerevisiae YJM1252 chromosome X sequence	sp|P32581|IME2_YEAST	1194	0	Meiosis induction protein kinase IME2/SME1 OS=Saccharomyces cerevisiae (strain ATCC 204508 / S288c) GN=IME2 PE=3 SV=1	SPAC1687.15	130	1e-31	---	K12765	0	1194	sce:YJL106W	meiosis induction protein kinase IME2/SME1 [EC:2.7.11.1]	GO:0005634//nucleus	GO:0005524//ATP binding;GO:0004674//protein serine/threonine kinase activity	GO:0040020//regulation of meiotic nuclear division;GO:0006468//protein phosphorylation;GO:0030435//sporulation resulting in formation of a cellular spore
Unigene2955_All	25182.2	13890.1	1.81296	0	0	Up	95.1	0	5826.5	IRA2-like protein [Saccharomyces eubayanus]	gi|768466886|gb|CP005605.1|	4175	0	Saccharomyces cerevisiae YJM555 chromosome XV sequence	sp|P19158|IRA2_YEAST	5407	0	Inhibitory regulator protein IRA2 OS=Saccharomyces cerevisiae (strain ATCC 204508 / S288c) GN=IRA2 PE=1 SV=2	YOL084w	1666	0	---	K18327	2e-151	474	sce:YOL080C	RNA exonuclease 4 [EC:3.1.-.-]	GO:0005739//mitochondrion;GO:0031235//intrinsic component of the cytoplasmic side of the plasma membrane;GO:0016021//integral component of membrane;GO:0005789//endoplasmic reticulum membrane	GO:0005096//GTPase activator activity	GO:0046580//negative regulation of Ras protein signal transduction;GO:0043547//positive regulation of GTPase activity;GO:0030818//negative regulation of cAMP biosynthetic process;GO:0070417//cellular response to cold;GO:0071248//cellular response to metal ion;GO:0070301//cellular response to hydrogen peroxide
Unigene2955_All	32937.5	13890.1	2.3713	0	0	Up	95.1	0	5826.5	IRA2-like protein [Saccharomyces eubayanus]	gi|768466886|gb|CP005605.1|	4175	0	Saccharomyces cerevisiae YJM555 chromosome XV sequence	sp|P19158|IRA2_YEAST	5407	0	Inhibitory regulator protein IRA2 OS=Saccharomyces cerevisiae (strain ATCC 204508 / S288c) GN=IRA2 PE=1 SV=2	YOL084w	1666	0	---	K18327	2e-151	474	sce:YOL080C	RNA exonuclease 4 [EC:3.1.-.-]	GO:0005739//mitochondrion;GO:0031235//intrinsic component of the cytoplasmic side of the plasma membrane;GO:0016021//integral component of membrane;GO:0005789//endoplasmic reticulum membrane	GO:0005096//GTPase activator activity	GO:0046580//negative regulation of Ras protein signal transduction;GO:0043547//positive regulation of GTPase activity;GO:0030818//negative regulation of cAMP biosynthetic process;GO:0070417//cellular response to cold;GO:0071248//cellular response to metal ion;GO:0070301//cellular response to hydrogen peroxide
Unigene2980_All	823.305	473.178	1.73995	1.18e-59	5.66e-59	Up	90.77	0	823.2	MET4-like protein [Saccharomyces eubayanus]	gi|457866205|dbj|AB795035.1|	609	1e-171	Saccharomyces pastorianus SB LEU4 gene for alpha-isopropylmalate synthase, complete cds, strain: FY-2	sp|P32389|MET4_YEAST	641	0	Transcriptional activator of sulfur metabolism MET4 OS=Saccharomyces cerevisiae (strain ATCC 204508 / S288c) GN=MET4 PE=1 SV=2	YEL007w	58.9	2e-08	---	K17974	2e-13	77.4	tbl:TBLA_0I02500	protein JSN1	GO:0089713//Cbf1-Met4-Met28 complex;GO:0005634//nucleus	GO:0003713//transcription coactivator activity;GO:0003700//transcription factor activity, sequence-specific DNA binding;GO:0043565//sequence-specific DNA binding	GO:0046686//response to cadmium ion;GO:0045944//positive regulation of transcription from RNA polymerase II promoter;GO:0046685//response to arsenic-containing substance;GO:0009086//methionine biosynthetic process;GO:0019344//cysteine biosynthetic process
Unigene2980_All	986.8	473.178	2.08547	5.71e-61	2.66e-60	Up	90.77	0	823.2	MET4-like protein [Saccharomyces eubayanus]	gi|457866205|dbj|AB795035.1|	609	1e-171	Saccharomyces pastorianus SB LEU4 gene for alpha-isopropylmalate synthase, complete cds, strain: FY-2	sp|P32389|MET4_YEAST	641	0	Transcriptional activator of sulfur metabolism MET4 OS=Saccharomyces cerevisiae (strain ATCC 204508 / S288c) GN=MET4 PE=1 SV=2	YEL007w	58.9	2e-08	---	K17974	2e-13	77.4	tbl:TBLA_0I02500	protein JSN1	GO:0089713//Cbf1-Met4-Met28 complex;GO:0005634//nucleus	GO:0003713//transcription coactivator activity;GO:0003700//transcription factor activity, sequence-specific DNA binding;GO:0043565//sequence-specific DNA binding	GO:0046686//response to cadmium ion;GO:0045944//positive regulation of transcription from RNA polymerase II promoter;GO:0046685//response to arsenic-containing substance;GO:0009086//methionine biosynthetic process;GO:0019344//cysteine biosynthetic process
Unigene3004_All	310.475	145.006	2.14112	2.25e-31	7.44e-31	Up	91.35	0	1044.3	GAS2-like protein [Saccharomyces eubayanus]	gi|874346701|gb|CP011558.1|	553	1e-154	Saccharomyces cerevisiae strain ySR127 chromosome XII, complete sequence	sp|Q06135|GAS2_YEAST	875	0	1,3-beta-glucanosyltransferase GAS2 OS=Saccharomyces cerevisiae (strain ATCC 204508 / S288c) GN=GAS2 PE=1 SV=1	-	-	-	-	-	-	-	-	-	GO:0005886//plasma membrane;GO:0031225//anchored component of membrane;GO:0005737//cytoplasm;GO:0016021//integral component of membrane	GO:0042124//1,3-beta-glucanosyltransferase activity	GO:0030476//ascospore wall assembly;GO:0005975//carbohydrate metabolic process
Unigene3004_All	341.127	145.006	2.3525	1.4e-26	4.21e-26	Up	91.35	0	1044.3	GAS2-like protein [Saccharomyces eubayanus]	gi|874346701|gb|CP011558.1|	553	1e-154	Saccharomyces cerevisiae strain ySR127 chromosome XII, complete sequence	sp|Q06135|GAS2_YEAST	875	0	1,3-beta-glucanosyltransferase GAS2 OS=Saccharomyces cerevisiae (strain ATCC 204508 / S288c) GN=GAS2 PE=1 SV=1	-	-	-	-	-	-	-	-	-	GO:0005886//plasma membrane;GO:0031225//anchored component of membrane;GO:0005737//cytoplasm;GO:0016021//integral component of membrane	GO:0042124//1,3-beta-glucanosyltransferase activity	GO:0030476//ascospore wall assembly;GO:0005975//carbohydrate metabolic process
Unigene302_All	965.151	562.854	1.71475	5.96e-68	3.09e-67	Up	85.19	3e-156	458.4	SLX8-like protein [Saccharomyces eubayanus]	gi|768532208|gb|CP004799.1|	218	2e-53	Saccharomyces cerevisiae YJM1615 chromosome V sequence	sp|Q01684|SPR6_YEAST	312	7e-103	Sporulation-specific protein OS=Saccharomyces cerevisiae (strain ATCC 204508 / S288c) GN=SPR6 PE=2 SV=2	YER116c	309	8e-100	---	K10666	4e-08	57	ero:EROM_111010	E3 ubiquitin-protein ligase RNF5 [EC:2.3.2.27]	GO:0005739//mitochondrion	-	GO:0030437//ascospore formation
Unigene302_All	1699.23	562.854	3.01896	2.66e-171	2.28e-170	Up	85.19	3e-156	458.4	SLX8-like protein [Saccharomyces eubayanus]	gi|768532208|gb|CP004799.1|	218	2e-53	Saccharomyces cerevisiae YJM1615 chromosome V sequence	sp|Q01684|SPR6_YEAST	312	7e-103	Sporulation-specific protein OS=Saccharomyces cerevisiae (strain ATCC 204508 / S288c) GN=SPR6 PE=2 SV=2	YER116c	309	8e-100	---	K10666	4e-08	57	ero:EROM_111010	E3 ubiquitin-protein ligase RNF5 [EC:2.3.2.27]	GO:0005739//mitochondrion	-	GO:0030437//ascospore formation
Unigene3050_All	10184.2	6040.66	1.68594	0	0	Up	93.62	0	647.1	hypothetical protein DI49_0774 [Saccharomyces eubayanus]	gi|874346692|gb|CP011549.1|	628	1e-177	Saccharomyces cerevisiae strain ySR127 chromosome III, complete sequence	sp|P25619|HSP30_YEAST	602	0	30 kDa heat shock protein OS=Saccharomyces cerevisiae (strain ATCC 204508 / S288c) GN=HSP30 PE=1 SV=1	YCR021c	602	0	---	K11769	2e-29	115	sce:YCR020W-B	chromatin structure-remodeling complex protein HTL1	GO:0005886//plasma membrane;GO:0016021//integral component of membrane	-	GO:0071470//cellular response to osmotic stress;GO:0032780//negative regulation of ATPase activity;GO:0034605//cellular response to heat;GO:0006974//cellular response to DNA damage stimulus;GO:0070301//cellular response to hydrogen peroxide;GO:0071361//cellular response to ethanol
Unigene3050_All	11007.5	6040.66	1.82224	0	0	Up	93.62	0	647.1	hypothetical protein DI49_0774 [Saccharomyces eubayanus]	gi|874346692|gb|CP011549.1|	628	1e-177	Saccharomyces cerevisiae strain ySR127 chromosome III, complete sequence	sp|P25619|HSP30_YEAST	602	0	30 kDa heat shock protein OS=Saccharomyces cerevisiae (strain ATCC 204508 / S288c) GN=HSP30 PE=1 SV=1	YCR021c	602	0	---	K11769	2e-29	115	sce:YCR020W-B	chromatin structure-remodeling complex protein HTL1	GO:0005886//plasma membrane;GO:0016021//integral component of membrane	-	GO:0071470//cellular response to osmotic stress;GO:0032780//negative regulation of ATPase activity;GO:0034605//cellular response to heat;GO:0006974//cellular response to DNA damage stimulus;GO:0070301//cellular response to hydrogen peroxide;GO:0071361//cellular response to ethanol
Unigene31_All	4794.02	2500.41	1.9173	0	0	Up	100	0	1190.2	CAN1 [Saccharomyces bayanus]	gi|28564048|gb|AY144839.1|	3507	0	Saccharomyces bayanus clone Contig4203 CAN1 gene, complete cds	sp|P39980|SIT1_YEAST	1135	0	Siderophore iron transporter 1 OS=Saccharomyces cerevisiae (strain ATCC 204508 / S288c) GN=SIT1 PE=3 SV=1	YEL064c	878	0	---	K08197	0	1135	sce:YEL065W	MFS transporter, SIT family, siderophore-iron:H+ symporter	GO:0016023//cytoplasmic membrane-bounded vesicle;GO:0010008//endosome membrane;GO:0016021//integral component of membrane	GO:0015344//siderophore uptake transmembrane transporter activity	GO:0006879//cellular iron ion homeostasis;GO:0055085//transmembrane transport;GO:0015891//siderophore transport;GO:0006811//ion transport
Unigene31_All	4977.9	2500.41	1.99084	9.69e-276	1.19e-274	Up	100	0	1190.2	CAN1 [Saccharomyces bayanus]	gi|28564048|gb|AY144839.1|	3507	0	Saccharomyces bayanus clone Contig4203 CAN1 gene, complete cds	sp|P39980|SIT1_YEAST	1135	0	Siderophore iron transporter 1 OS=Saccharomyces cerevisiae (strain ATCC 204508 / S288c) GN=SIT1 PE=3 SV=1	YEL064c	878	0	---	K08197	0	1135	sce:YEL065W	MFS transporter, SIT family, siderophore-iron:H+ symporter	GO:0016023//cytoplasmic membrane-bounded vesicle;GO:0010008//endosome membrane;GO:0016021//integral component of membrane	GO:0015344//siderophore uptake transmembrane transporter activity	GO:0006879//cellular iron ion homeostasis;GO:0055085//transmembrane transport;GO:0015891//siderophore transport;GO:0006811//ion transport
Unigene311_All	10.9113	0.001	10911.3	0.000175593	0.000265891	Up	-	-	-	-	-	-	-	-	-	-	-	-	-	-	-	-	-	-	-	-	-	-	-	-
Unigene311_All	16.4619	0.001	16461.9	1.2e-05	1.94e-05	Up	-	-	-	-	-	-	-	-	-	-	-	-	-	-	-	-	-	-	-	-	-	-	-	-
Unigene3197_All	3189.07	1611.29	1.9792	9.16e-275	1.27e-273	Up	92.44	0	874.8	APJ1-like protein [Saccharomyces eubayanus]	gi|767255727|gb|CP005584.1|	254	2e-64	Saccharomyces cerevisiae YJM1592 chromosome XIV sequence	sp|P53940|APJ1_YEAST	749	0	J domain-containing protein APJ1 OS=Saccharomyces cerevisiae (strain ATCC 204508 / S288c) GN=APJ1 PE=1 SV=1	YNL077w	749	0	---	K09503	6e-118	357	ncs:NCAS_0G02850	DnaJ homolog subfamily A member 2	GO:0034399//nuclear periphery;GO:0005739//mitochondrion	GO:0001671//ATPase activator activity;GO:0051082//unfolded protein binding;GO:0031072//heat shock protein binding;GO:0046872//metal ion binding	GO:0016925//protein sumoylation;GO:0006457//protein folding
Unigene3197_All	3489.92	1611.29	2.16592	1.29e-224	1.37e-223	Up	92.44	0	874.8	APJ1-like protein [Saccharomyces eubayanus]	gi|767255727|gb|CP005584.1|	254	2e-64	Saccharomyces cerevisiae YJM1592 chromosome XIV sequence	sp|P53940|APJ1_YEAST	749	0	J domain-containing protein APJ1 OS=Saccharomyces cerevisiae (strain ATCC 204508 / S288c) GN=APJ1 PE=1 SV=1	YNL077w	749	0	---	K09503	6e-118	357	ncs:NCAS_0G02850	DnaJ homolog subfamily A member 2	GO:0034399//nuclear periphery;GO:0005739//mitochondrion	GO:0001671//ATPase activator activity;GO:0051082//unfolded protein binding;GO:0031072//heat shock protein binding;GO:0046872//metal ion binding	GO:0016925//protein sumoylation;GO:0006457//protein folding
Unigene32_All	4399.23	3118.59	1.41065	2.13e-205	2.24e-204	Up	95.88	0	1679.8	PUF3-like protein [Saccharomyces eubayanus]	gi|768858278|gb|CP006458.1|	775	0	Saccharomyces cerevisiae YJM693 chromosome XII sequence	sp|Q07807|PUF3_YEAST	1466	0	mRNA-binding protein PUF3 OS=Saccharomyces cerevisiae (strain ATCC 204508 / S288c) GN=PUF3 PE=1 SV=1	YLL013c	1466	0	---	K17944	0	1466	sce:YLL013C	mRNA-binding protein PUF3	-	GO:0003723//RNA binding	-
Unigene32_All	5729.66	3118.59	1.83726	1.56e-270	1.88e-269	Up	95.88	0	1679.8	PUF3-like protein [Saccharomyces eubayanus]	gi|768858278|gb|CP006458.1|	775	0	Saccharomyces cerevisiae YJM693 chromosome XII sequence	sp|Q07807|PUF3_YEAST	1466	0	mRNA-binding protein PUF3 OS=Saccharomyces cerevisiae (strain ATCC 204508 / S288c) GN=PUF3 PE=1 SV=1	YLL013c	1466	0	---	K17944	0	1466	sce:YLL013C	mRNA-binding protein PUF3	-	GO:0003723//RNA binding	-
Unigene3201_All	1129.81	674.47	1.67511	4.02e-76	2.22e-75	Up	91.98	0	961.8	GIS1-like protein [Saccharomyces eubayanus]	gi|768736408|gb|CP004665.1|	414	1e-112	Saccharomyces cerevisiae YJM270 chromosome IV sequence	sp|Q03833|GIS1_YEAST	824	0	Transcriptional activator/repressor GIS1 OS=Saccharomyces cerevisiae (strain ATCC 204508 / S288c) GN=GIS1 PE=1 SV=1	-	-	-	-	K11446	6e-18	89	mlr:MELLADRAFT_40457	histone demethylase JARID1 [EC:1.14.11.-]	GO:0005829//cytosol;GO:0005739//mitochondrion;GO:0005634//nucleus	GO:0000978//RNA polymerase II core promoter proximal region sequence-specific DNA binding;GO:0001077//transcriptional activator activity, RNA polymerase II core promoter proximal region sequence-specific binding;GO:0001078//transcriptional repressor activity, RNA polymerase II core promoter proximal region sequence-specific binding;GO:0046872//metal ion binding;GO:0051864//histone demethylase act…	GO:0045944//positive regulation of transcription from RNA polymerase II promoter;GO:0000122//negative regulation of transcription from RNA polymerase II promoter;GO:0071071//regulation of phospholipid biosynthetic process;GO:0060275//maintenance of stationary phase in response to starvation;GO:0016577//histone demethylation;GO:0001300//chronological cell aging
Unigene3201_All	2192.18	674.47	3.25022	7.36e-238	8.12e-237	Up	91.98	0	961.8	GIS1-like protein [Saccharomyces eubayanus]	gi|768736408|gb|CP004665.1|	414	1e-112	Saccharomyces cerevisiae YJM270 chromosome IV sequence	sp|Q03833|GIS1_YEAST	824	0	Transcriptional activator/repressor GIS1 OS=Saccharomyces cerevisiae (strain ATCC 204508 / S288c) GN=GIS1 PE=1 SV=1	-	-	-	-	K11446	6e-18	89	mlr:MELLADRAFT_40457	histone demethylase JARID1 [EC:1.14.11.-]	GO:0005829//cytosol;GO:0005739//mitochondrion;GO:0005634//nucleus	GO:0000978//RNA polymerase II core promoter proximal region sequence-specific DNA binding;GO:0001077//transcriptional activator activity, RNA polymerase II core promoter proximal region sequence-specific binding;GO:0001078//transcriptional repressor activity, RNA polymerase II core promoter proximal region sequence-specific binding;GO:0046872//metal ion binding;GO:0051864//histone demethylase act…	GO:0045944//positive regulation of transcription from RNA polymerase II promoter;GO:0000122//negative regulation of transcription from RNA polymerase II promoter;GO:0071071//regulation of phospholipid biosynthetic process;GO:0060275//maintenance of stationary phase in response to starvation;GO:0016577//histone demethylation;GO:0001300//chronological cell aging
Unigene3217_All	20.8306	0.001	20830.6	1.62e-07	2.92e-07	Up	88.41	3e-99	297.4	glyceraldehyde-3-phosphate dehydrogenase [Drechslerella stenobrocha 248]	gi|2638|emb|X53996.1|	194	9e-47	C.parasitica gpd-1 gene for glyceraldehyde-3-phosphate dehydrogenase (EC 1.2.1.12)	sp|P32637|G3P_PODAS	278	5e-94	Glyceraldehyde-3-phosphate dehydrogenase OS=Podospora anserina GN=GPD PE=3 SV=1	YPO2157	255	2e-84	---	K00134	4e-93	279	tmn:UCRPA7_4100	glyceraldehyde 3-phosphate dehydrogenase [EC:1.2.1.12]	-	GO:0050661//NADP binding;GO:0004365//glyceraldehyde-3-phosphate dehydrogenase (NAD+) (phosphorylating) activity;GO:0051287//NAD binding	GO:0055114//oxidation-reduction process;GO:0006006//glucose metabolic process;GO:0006096//glycolytic process
Unigene3217_All	19.2056	0.001	19205.6	2.12e-06	3.6e-06	Up	88.41	3e-99	297.4	glyceraldehyde-3-phosphate dehydrogenase [Drechslerella stenobrocha 248]	gi|2638|emb|X53996.1|	194	9e-47	C.parasitica gpd-1 gene for glyceraldehyde-3-phosphate dehydrogenase (EC 1.2.1.12)	sp|P32637|G3P_PODAS	278	5e-94	Glyceraldehyde-3-phosphate dehydrogenase OS=Podospora anserina GN=GPD PE=3 SV=1	YPO2157	255	2e-84	---	K00134	4e-93	279	tmn:UCRPA7_4100	glyceraldehyde 3-phosphate dehydrogenase [EC:1.2.1.12]	-	GO:0050661//NADP binding;GO:0004365//glyceraldehyde-3-phosphate dehydrogenase (NAD+) (phosphorylating) activity;GO:0051287//NAD binding	GO:0055114//oxidation-reduction process;GO:0006006//glucose metabolic process;GO:0006096//glycolytic process
Unigene3221_All	20.8306	0.001	20830.6	1.62e-07	2.92e-07	Up	36.08	6e-24	102.8	Glutathione S-transferase [Macrophomina phaseolina MS6]	-	-	-	-	sp|Q52B63|CWC22_MAGO7	53.1	7e-08	Pre-mRNA-splicing factor CWC22 OS=Magnaporthe oryzae (strain 70-15 / ATCC MYA-4617 / FGSC 8958) GN=CWC22 PE=3 SV=1	HI1441	60.8	1e-10	---	K00799	1e-22	96.7	bze:COCCADRAFT_21344	glutathione S-transferase [EC:2.5.1.18]	-	-	-
Unigene3221_All	15.5473	0.001	15547.4	2.16e-05	3.44e-05	Up	36.08	6e-24	102.8	Glutathione S-transferase [Macrophomina phaseolina MS6]	-	-	-	-	sp|Q52B63|CWC22_MAGO7	53.1	7e-08	Pre-mRNA-splicing factor CWC22 OS=Magnaporthe oryzae (strain 70-15 / ATCC MYA-4617 / FGSC 8958) GN=CWC22 PE=3 SV=1	HI1441	60.8	1e-10	---	K00799	1e-22	96.7	bze:COCCADRAFT_21344	glutathione S-transferase [EC:2.5.1.18]	-	-	-
Unigene323_All	1286.54	6.67792	192.655	0	0	Up	93.27	1e-144	411.8	SPO19-like protein [Saccharomyces eubayanus]	gi|768895587|gb|CP006230.1|	232	5e-58	Saccharomyces cerevisiae YJM681 chromosome XVI sequence	sp|Q03029|SPO19_YEAST	342	2e-119	Sporulation-specific protein 19 OS=Saccharomyces cerevisiae (strain ATCC 204508 / S288c) GN=SPO19 PE=2 SV=1	-	-	-	-	-	-	-	-	-	GO:0009277//fungal-type cell wall;GO:0005628//prospore membrane;GO:0005576//extracellular region;GO:0031225//anchored component of membrane	-	GO:0070583//spore membrane bending pathway;GO:0007126//meiotic nuclear division
Unigene323_All	1200.81	6.67792	179.817	3.63e-281	4.52e-280	Up	93.27	1e-144	411.8	SPO19-like protein [Saccharomyces eubayanus]	gi|768895587|gb|CP006230.1|	232	5e-58	Saccharomyces cerevisiae YJM681 chromosome XVI sequence	sp|Q03029|SPO19_YEAST	342	2e-119	Sporulation-specific protein 19 OS=Saccharomyces cerevisiae (strain ATCC 204508 / S288c) GN=SPO19 PE=2 SV=1	-	-	-	-	-	-	-	-	-	GO:0009277//fungal-type cell wall;GO:0005628//prospore membrane;GO:0005576//extracellular region;GO:0031225//anchored component of membrane	-	GO:0070583//spore membrane bending pathway;GO:0007126//meiotic nuclear division
Unigene3244_All	9.91934	0.001	9919.34	0.00036799	0.000542731	Up	85.39	1e-130	381.3	70 kDa heat shock protein 3, partial [Rhizopus stolonifer]	gi|317137746|ref|XM_001727875.2|	192	3e-46	Aspergillus oryzae RIB40 heat shock protein, mRNA	sp|Q01877|HSP71_PUCGR	369	2e-125	Heat shock protein HSS1 OS=Puccinia graminis GN=HSS1 PE=3 SV=1	YBL075c	363	7e-123	---	K03283	1e-126	375	abv:AGABI2DRAFT133986	heat shock 70kDa protein 1/8	-	-	-
Unigene3244_All	8.23095	0.001	8230.95	0.00286859	0.00393185	Up	85.39	1e-130	381.3	70 kDa heat shock protein 3, partial [Rhizopus stolonifer]	gi|317137746|ref|XM_001727875.2|	192	3e-46	Aspergillus oryzae RIB40 heat shock protein, mRNA	sp|Q01877|HSP71_PUCGR	369	2e-125	Heat shock protein HSS1 OS=Puccinia graminis GN=HSS1 PE=3 SV=1	YBL075c	363	7e-123	---	K03283	1e-126	375	abv:AGABI2DRAFT133986	heat shock 70kDa protein 1/8	-	-	-
Unigene3248_All	10.9113	0.001	10911.3	0.000175593	0.000265891	Up	39.58	3e-08	57	hypothetical protein Moror_472 [Moniliophthora roreri MCA 2997] >gi|554917006|gb|ESK98036.1| hypothetical protein Moror_472 [Moniliophthora roreri MCA 2997]	-	-	-	-	-	-	-	-	-	-	-	-	K13172	6e-06	47.4	psq:PUNSTDRAFT_125238	serine/arginine repetitive matrix protein 2	-	-	-
Unigene3248_All	7.3164	0.001	7316.4	0.00544237	0.00727774	Up	39.58	3e-08	57	hypothetical protein Moror_472 [Moniliophthora roreri MCA 2997] >gi|554917006|gb|ESK98036.1| hypothetical protein Moror_472 [Moniliophthora roreri MCA 2997]	-	-	-	-	-	-	-	-	-	-	-	-	K13172	6e-06	47.4	psq:PUNSTDRAFT_125238	serine/arginine repetitive matrix protein 2	-	-	-
Unigene3251_All	6.94353	0.001	6943.53	0.00360159	0.00488095	Up	55.48	4e-44	154.1	hypothetical protein LRAMOSA09366 [Lichtheimia ramosa]	gi|596715201|ref|XM_007285113.1|	65.9	5e-08	Colletotrichum gloeosporioides Nara gc5 inositol oxygenase (CGGC5_236), partial mRNA	sp|P47179|DAN4_YEAST	67	7e-13	Cell wall protein DAN4 OS=Saccharomyces cerevisiae (strain ATCC 204508 / S288c) GN=DAN4 PE=2 SV=1	-	-	-	-	K00469	4e-42	146	fme:FOMMEDRAFT_128234	inositol oxygenase [EC:1.13.99.1]	-	-	-
Unigene3251_All	10.9746	0.001	10974.6	0.000438734	0.000643995	Up	55.48	4e-44	154.1	hypothetical protein LRAMOSA09366 [Lichtheimia ramosa]	gi|596715201|ref|XM_007285113.1|	65.9	5e-08	Colletotrichum gloeosporioides Nara gc5 inositol oxygenase (CGGC5_236), partial mRNA	sp|P47179|DAN4_YEAST	67	7e-13	Cell wall protein DAN4 OS=Saccharomyces cerevisiae (strain ATCC 204508 / S288c) GN=DAN4 PE=2 SV=1	-	-	-	-	K00469	4e-42	146	fme:FOMMEDRAFT_128234	inositol oxygenase [EC:1.13.99.1]	-	-	-
Unigene3263_All	45.6289	0.001	45628.9	3.1e-14	7.1e-14	Up	74.19	7e-07	48.5	hypothetical protein AGABI2DRAFT_75872, partial [Agaricus bisporus var. bisporus H97] >gi|568449116|ref|XP_006458829.1| hypothetical protein AGABI2DRAFT_80166, partial [Agaricus bisporus var. bisporus H97] >gi|598002739|ref|XP_007335029.1| hypothetical protein AGABI1DRAFT_48203, partial [Agaricus bisporus var. burnettii JB137-S8] >gi|409073856|gb|EKM74328.1| hypothetical protein AGABI1DRAFT_48203…	gi|520992907|gb|KC510080.1|	250	8e-64	Pichia fermentans strain DJM4 26S ribosomal RNA gene, partial sequence	-	-	-	-	-	-	-	-	-	-	-	-	-	-	-	-
Unigene3263_All	28.3511	0.001	28351.1	8.35e-09	1.59e-08	Up	74.19	7e-07	48.5	hypothetical protein AGABI2DRAFT_75872, partial [Agaricus bisporus var. bisporus H97] >gi|568449116|ref|XP_006458829.1| hypothetical protein AGABI2DRAFT_80166, partial [Agaricus bisporus var. bisporus H97] >gi|598002739|ref|XP_007335029.1| hypothetical protein AGABI1DRAFT_48203, partial [Agaricus bisporus var. burnettii JB137-S8] >gi|409073856|gb|EKM74328.1| hypothetical protein AGABI1DRAFT_48203…	gi|520992907|gb|KC510080.1|	250	8e-64	Pichia fermentans strain DJM4 26S ribosomal RNA gene, partial sequence	-	-	-	-	-	-	-	-	-	-	-	-	-	-	-	-
Unigene3273_All	11736.6	5477.81	2.14257	0	0	Up	86.96	0	968.8	hypothetical protein DI49_1569 [Saccharomyces eubayanus]	gi|28564012|gb|AY144821.1|	906	0	Saccharomyces bayanus clone Contig1327 GSC2 gene, partial cds	sp|P40095|YEY8_YEAST	775	0	Uncharacterized protein YER158C OS=Saccharomyces cerevisiae (strain ATCC 204508 / S288c) GN=YER158C PE=1 SV=1	-	-	-	-	K00706	0	714	sce:YGR032W	1,3-beta-glucan synthase [EC:2.4.1.34]	-	-	-
Unigene3273_All	12362	5477.81	2.25674	0	0	Up	86.96	0	968.8	hypothetical protein DI49_1569 [Saccharomyces eubayanus]	gi|28564012|gb|AY144821.1|	906	0	Saccharomyces bayanus clone Contig1327 GSC2 gene, partial cds	sp|P40095|YEY8_YEAST	775	0	Uncharacterized protein YER158C OS=Saccharomyces cerevisiae (strain ATCC 204508 / S288c) GN=YER158C PE=1 SV=1	-	-	-	-	K00706	0	714	sce:YGR032W	1,3-beta-glucan synthase [EC:2.4.1.34]	-	-	-
Unigene3282_All	26822.9	13106.9	2.04648	0	0	Up	94.07	0	1208.7	hypothetical protein DI49_3911 [Saccharomyces eubayanus]	gi|768841778|gb|CP006421.1|	494	1e-135	Saccharomyces cerevisiae YJM1447 chromosome XII sequence	sp|Q06689|YL413_YEAST	1019	0	Cell membrane protein YLR413W OS=Saccharomyces cerevisiae (strain ATCC 204508 / S288c) GN=YLR413W PE=1 SV=1	YLR418c	662	0	---	K12190	0	938	sce:YLR417W	ESCRT-II complex subunit VPS36	GO:0005886//plasma membrane;GO:0016021//integral component of membrane	-	-
Unigene3282_All	22837.2	13106.9	1.74239	0	0	Up	94.07	0	1208.7	hypothetical protein DI49_3911 [Saccharomyces eubayanus]	gi|768841778|gb|CP006421.1|	494	1e-135	Saccharomyces cerevisiae YJM1447 chromosome XII sequence	sp|Q06689|YL413_YEAST	1019	0	Cell membrane protein YLR413W OS=Saccharomyces cerevisiae (strain ATCC 204508 / S288c) GN=YLR413W PE=1 SV=1	YLR418c	662	0	---	K12190	0	938	sce:YLR417W	ESCRT-II complex subunit VPS36	GO:0005886//plasma membrane;GO:0016021//integral component of membrane	-	-
Unigene3288_All	5689.73	3422.91	1.66225	0	0	Up	90.57	0	1586.6	BUB1-like protein [Saccharomyces eubayanus]	gi|874346696|gb|CP011553.1|	1007	0	Saccharomyces cerevisiae strain ySR127 chromosome VII, complete sequence	sp|P41695|BUB1_YEAST	1298	0	Checkpoint serine/threonine-protein kinase BUB1 OS=Saccharomyces cerevisiae (strain ATCC 204508 / S288c) GN=BUB1 PE=1 SV=2	-	-	-	-	K02178	0	1298	sce:YGR188C	checkpoint serine/threonine-protein kinase [EC:2.7.11.1]	GO:0000778//condensed nuclear chromosome kinetochore	GO:0005524//ATP binding;GO:0005515//protein binding;GO:0004674//protein serine/threonine kinase activity	GO:0034501//protein localization to kinetochore;GO:0031134//sister chromatid biorientation;GO:0007094//mitotic spindle assembly checkpoint;GO:0034508//centromere complex assembly;GO:0006468//protein phosphorylation
Unigene3288_All	6264.67	3422.91	1.83022	3.26e-293	4.27e-292	Up	90.57	0	1586.6	BUB1-like protein [Saccharomyces eubayanus]	gi|874346696|gb|CP011553.1|	1007	0	Saccharomyces cerevisiae strain ySR127 chromosome VII, complete sequence	sp|P41695|BUB1_YEAST	1298	0	Checkpoint serine/threonine-protein kinase BUB1 OS=Saccharomyces cerevisiae (strain ATCC 204508 / S288c) GN=BUB1 PE=1 SV=2	-	-	-	-	K02178	0	1298	sce:YGR188C	checkpoint serine/threonine-protein kinase [EC:2.7.11.1]	GO:0000778//condensed nuclear chromosome kinetochore	GO:0005524//ATP binding;GO:0005515//protein binding;GO:0004674//protein serine/threonine kinase activity	GO:0034501//protein localization to kinetochore;GO:0031134//sister chromatid biorientation;GO:0007094//mitotic spindle assembly checkpoint;GO:0034508//centromere complex assembly;GO:0006468//protein phosphorylation
Unigene329_All	9.91934	0.001	9919.34	0.00036799	0.000542731	Up	77.53	1e-34	123.6	hypothetical protein H072_5584 [Dactylellina haptotyla CBS 200.50] >gi|526199749|gb|EPS40557.1| hypothetical protein H072_5584 [Dactylellina haptotyla CBS 200.50]	gi|748516013|ref|XM_011126325.1|	61.9	7e-07	Arthrobotrys oligospora ATCC 24927 hypothetical protein mRNA	-	-	-	-	-	-	-	-	-	-	-	-	-	-	-	-
Unigene329_All	9.1455	0.001	9145.5	0.00152353	0.00214641	Up	77.53	1e-34	123.6	hypothetical protein H072_5584 [Dactylellina haptotyla CBS 200.50] >gi|526199749|gb|EPS40557.1| hypothetical protein H072_5584 [Dactylellina haptotyla CBS 200.50]	gi|748516013|ref|XM_011126325.1|	61.9	7e-07	Arthrobotrys oligospora ATCC 24927 hypothetical protein mRNA	-	-	-	-	-	-	-	-	-	-	-	-	-	-	-	-
Unigene3352_All	7392.88	4488.52	1.64707	0	0	Up	95.84	0	3175.2	DNF3-like protein [Saccharomyces eubayanus]	gi|767217608|gb|CP005472.1|	2746	0	Saccharomyces cerevisiae YJM1460 chromosome XIII sequence	sp|Q12674|ATC8_YEAST	2919	0	Probable phospholipid-transporting ATPase DNF3 OS=Saccharomyces cerevisiae (strain ATCC 204508 / S288c) GN=DNF3 PE=1 SV=1	SPAC821.13c	449	3e-137	---	K01530	0	2919	sce:YMR162C	phospholipid-translocating ATPase [EC:3.6.3.1]	GO:0030140//trans-Golgi network transport vesicle;GO:0005802//trans-Golgi network;GO:0016021//integral component of membrane;GO:0070867//mating projection tip membrane	GO:0000287//magnesium ion binding;GO:0005524//ATP binding;GO:0004012//phospholipid-translocating ATPase activity	GO:0006886//intracellular protein transport;GO:0008152//metabolic process;GO:0045332//phospholipid translocation;GO:0000749//response to pheromone involved in conjugation with cellular fusion
Unigene3352_All	8894.92	4488.52	1.9817	0	0	Up	95.84	0	3175.2	DNF3-like protein [Saccharomyces eubayanus]	gi|767217608|gb|CP005472.1|	2746	0	Saccharomyces cerevisiae YJM1460 chromosome XIII sequence	sp|Q12674|ATC8_YEAST	2919	0	Probable phospholipid-transporting ATPase DNF3 OS=Saccharomyces cerevisiae (strain ATCC 204508 / S288c) GN=DNF3 PE=1 SV=1	SPAC821.13c	449	3e-137	---	K01530	0	2919	sce:YMR162C	phospholipid-translocating ATPase [EC:3.6.3.1]	GO:0030140//trans-Golgi network transport vesicle;GO:0005802//trans-Golgi network;GO:0016021//integral component of membrane;GO:0070867//mating projection tip membrane	GO:0000287//magnesium ion binding;GO:0005524//ATP binding;GO:0004012//phospholipid-translocating ATPase activity	GO:0006886//intracellular protein transport;GO:0008152//metabolic process;GO:0045332//phospholipid translocation;GO:0000749//response to pheromone involved in conjugation with cellular fusion
Unigene3372_All	1354.98	174.58	7.76138	0	0	Up	86.31	6e-158	455.7	ANS1-like protein [Saccharomyces eubayanus]	gi|768506956|gb|CP006099.1|	69.9	8e-09	Saccharomyces cerevisiae YJM1419 chromosome VIII sequence	sp|P38832|ANS1_YEAST	135	2e-37	Probable GPI-anchored protein ANS1 OS=Saccharomyces cerevisiae (strain ATCC 204508 / S288c) GN=ANS1 PE=2 SV=1	-	-	-	-	-	-	-	-	-	GO:0031225//anchored component of membrane;GO:0005886//plasma membrane;GO:0005618//cell wall	GO:0005199//structural constituent of cell wall	-
Unigene3372_All	2827.79	174.58	16.1977	0	0	Up	86.31	6e-158	455.7	ANS1-like protein [Saccharomyces eubayanus]	gi|768506956|gb|CP006099.1|	69.9	8e-09	Saccharomyces cerevisiae YJM1419 chromosome VIII sequence	sp|P38832|ANS1_YEAST	135	2e-37	Probable GPI-anchored protein ANS1 OS=Saccharomyces cerevisiae (strain ATCC 204508 / S288c) GN=ANS1 PE=2 SV=1	-	-	-	-	-	-	-	-	-	GO:0031225//anchored component of membrane;GO:0005886//plasma membrane;GO:0005618//cell wall	GO:0005199//structural constituent of cell wall	-
Unigene3405_All	272.782	173.626	1.57109	1.29e-17	3.2e-17	Up	93.18	1e-159	488.8	ROM2-like protein [Saccharomyces eubayanus]	gi|768838688|gb|CP006414.1|	377	1e-101	Saccharomyces cerevisiae YJM1418 chromosome XII sequence	sp|P51862|ROM2_YEAST	405	3e-130	RHO1 GDP-GTP exchange protein 2 OS=Saccharomyces cerevisiae (strain ATCC 204508 / S288c) GN=ROM2 PE=1 SV=1	YLR371w	405	1e-129	---	-	-	-	-	-	GO:0043332//mating projection tip;GO:0005934//cellular bud tip;GO:0000131//incipient cellular bud site	GO:0005089//Rho guanyl-nucleotide exchange factor activity;GO:0004871//signal transducer activity;GO:0005546//phosphatidylinositol-4,5-bisphosphate binding	GO:0035023//regulation of Rho protein signal transduction;GO:0060237//regulation of fungal-type cell wall organization;GO:0030010//establishment of cell polarity;GO:0090630//activation of GTPase activity;GO:0043951//negative regulation of cAMP-mediated signaling;GO:0045807//positive regulation of endocytosis
Unigene3405_All	373.137	173.626	2.14908	2.66e-25	7.82e-25	Up	93.18	1e-159	488.8	ROM2-like protein [Saccharomyces eubayanus]	gi|768838688|gb|CP006414.1|	377	1e-101	Saccharomyces cerevisiae YJM1418 chromosome XII sequence	sp|P51862|ROM2_YEAST	405	3e-130	RHO1 GDP-GTP exchange protein 2 OS=Saccharomyces cerevisiae (strain ATCC 204508 / S288c) GN=ROM2 PE=1 SV=1	YLR371w	405	1e-129	---	-	-	-	-	-	GO:0043332//mating projection tip;GO:0005934//cellular bud tip;GO:0000131//incipient cellular bud site	GO:0005089//Rho guanyl-nucleotide exchange factor activity;GO:0004871//signal transducer activity;GO:0005546//phosphatidylinositol-4,5-bisphosphate binding	GO:0035023//regulation of Rho protein signal transduction;GO:0060237//regulation of fungal-type cell wall organization;GO:0030010//establishment of cell polarity;GO:0090630//activation of GTPase activity;GO:0043951//negative regulation of cAMP-mediated signaling;GO:0045807//positive regulation of endocytosis
Unigene3421_All	5950.61	3766.35	1.57994	0	0	Up	77.02	8e-124	360.5	hypothetical protein DI49_3279 [Saccharomyces eubayanus]	gi|767184950|gb|CP005378.1|	145	1e-31	Saccharomyces cerevisiae YJM1549 chromosome XI sequence	sp|P28319|CWP1_YEAST	329	9e-114	Cell wall protein CWP1 OS=Saccharomyces cerevisiae (strain ATCC 204508 / S288c) GN=CWP1 PE=1 SV=2	-	-	-	-	K01183	4e-08	58.2	ctp:CTRG_05827	chitinase [EC:3.2.1.14]	GO:0005628//prospore membrane;GO:0071597//cellular birth scar;GO:0031225//anchored component of membrane;GO:0005576//extracellular region	GO:0005199//structural constituent of cell wall	GO:0031505//fungal-type cell wall organization;GO:0032120//ascospore-type prospore membrane assembly
Unigene3421_All	9296.4	3766.35	2.46828	0	0	Up	77.02	8e-124	360.5	hypothetical protein DI49_3279 [Saccharomyces eubayanus]	gi|767184950|gb|CP005378.1|	145	1e-31	Saccharomyces cerevisiae YJM1549 chromosome XI sequence	sp|P28319|CWP1_YEAST	329	9e-114	Cell wall protein CWP1 OS=Saccharomyces cerevisiae (strain ATCC 204508 / S288c) GN=CWP1 PE=1 SV=2	-	-	-	-	K01183	4e-08	58.2	ctp:CTRG_05827	chitinase [EC:3.2.1.14]	GO:0005628//prospore membrane;GO:0071597//cellular birth scar;GO:0031225//anchored component of membrane;GO:0005576//extracellular region	GO:0005199//structural constituent of cell wall	GO:0031505//fungal-type cell wall organization;GO:0032120//ascospore-type prospore membrane assembly
Unigene3453_All	6.94353	0.001	6943.53	0.00360159	0.00488095	Up	-	-	-	-	-	-	-	-	-	-	-	-	-	-	-	-	-	-	-	-	-	-	-	-
Unigene3453_All	12.8037	0.001	12803.7	0.00012951	0.000197125	Up	-	-	-	-	-	-	-	-	-	-	-	-	-	-	-	-	-	-	-	-	-	-	-	-
Unigene3457_All	10.9113	0.001	10911.3	0.000175593	0.000265891	Up	55.9	1e-55	182.6	AFL039Cp [Eremothecium gossypii ATCC 10895] >gi|44984431|gb|AAS53333.1| AFL039Cp [Eremothecium gossypii ATCC 10895] >gi|374108738|gb|AEY97644.1| FAFL039Cp [Eremothecium gossypii FDAG1]	gi|629686306|ref|XM_007810258.1|	61.9	9e-07	Metarhizium acridum CQMa 102 glutathione peroxidase-like protein partial mRNA	sp|P38143|GPX2_YEAST	172	3e-54	Glutathione peroxidase 2 OS=Saccharomyces cerevisiae (strain ATCC 204508 / S288c) GN=GPX2 PE=1 SV=1	BH2830	176	1e-55	---	K00432	1e-56	182	ago:AGOS_AFL039C	glutathione peroxidase [EC:1.11.1.9]	GO:0005737//cytoplasm	GO:0004601//peroxidase activity	GO:0006979//response to oxidative stress
Unigene3457_All	7.3164	0.001	7316.4	0.00544237	0.00727774	Up	55.9	1e-55	182.6	AFL039Cp [Eremothecium gossypii ATCC 10895] >gi|44984431|gb|AAS53333.1| AFL039Cp [Eremothecium gossypii ATCC 10895] >gi|374108738|gb|AEY97644.1| FAFL039Cp [Eremothecium gossypii FDAG1]	gi|629686306|ref|XM_007810258.1|	61.9	9e-07	Metarhizium acridum CQMa 102 glutathione peroxidase-like protein partial mRNA	sp|P38143|GPX2_YEAST	172	3e-54	Glutathione peroxidase 2 OS=Saccharomyces cerevisiae (strain ATCC 204508 / S288c) GN=GPX2 PE=1 SV=1	BH2830	176	1e-55	---	K00432	1e-56	182	ago:AGOS_AFL039C	glutathione peroxidase [EC:1.11.1.9]	GO:0005737//cytoplasm	GO:0004601//peroxidase activity	GO:0006979//response to oxidative stress
Unigene3459_All	14.879	0.001	14879	9.9e-06	1.63e-05	Up	72.03	2e-153	436.8	hypothetical protein H072_5639 [Dactylellina haptotyla CBS 200.50] >gi|526199669|gb|EPS40497.1| hypothetical protein H072_5639 [Dactylellina haptotyla CBS 200.50]	gi|27924020|gb|AF359360.3|	67.9	2e-08	Fusarium sporotrichioides trichothecene gene cluster, complete sequence	sp|O13990|BGL2_SCHPO	177	2e-53	Glucan 1,3-beta-glucosidase OS=Schizosaccharomyces pombe (strain 972 / ATCC 24843) GN=bgl2 PE=2 SV=4	SPAC26H5.08c	177	4e-53	---	K01210	9e-118	343	nhe:NECHADRAFT_70623	glucan 1,3-beta-glucosidase [EC:3.2.1.58]	-	GO:0004553//hydrolase activity, hydrolyzing O-glycosyl compounds	GO:0005975//carbohydrate metabolic process
Unigene3459_All	12.8037	0.001	12803.7	0.00012951	0.000197125	Up	72.03	2e-153	436.8	hypothetical protein H072_5639 [Dactylellina haptotyla CBS 200.50] >gi|526199669|gb|EPS40497.1| hypothetical protein H072_5639 [Dactylellina haptotyla CBS 200.50]	gi|27924020|gb|AF359360.3|	67.9	2e-08	Fusarium sporotrichioides trichothecene gene cluster, complete sequence	sp|O13990|BGL2_SCHPO	177	2e-53	Glucan 1,3-beta-glucosidase OS=Schizosaccharomyces pombe (strain 972 / ATCC 24843) GN=bgl2 PE=2 SV=4	SPAC26H5.08c	177	4e-53	---	K01210	9e-118	343	nhe:NECHADRAFT_70623	glucan 1,3-beta-glucosidase [EC:3.2.1.58]	-	GO:0004553//hydrolase activity, hydrolyzing O-glycosyl compounds	GO:0005975//carbohydrate metabolic process
Unigene3475_All	12.8951	0.001	12895.1	4.1e-05	6.49e-05	Up	86.78	2e-106	313.9	hypothetical protein AOL_s00215g612 [Arthrobotrys oligospora ATCC 24927] >gi|345560027|gb|EGX43156.1| hypothetical protein AOL_s00215g612 [Arthrobotrys oligospora ATCC 24927]	gi|629725344|ref|XM_007824803.1|	69.9	5e-09	Metarhizium robertsii ARSEF 23 TB2/DP1/HVA22-related protein mRNA	sp|Q5BB01|YOP1_EMENI	214	3e-69	Protein yop1 OS=Emericella nidulans (strain FGSC A4 / ATCC 38163 / CBS 112.46 / NRRL 194 / M139) GN=yop1 PE=3 SV=1	YPR028w	129	9e-36	---	K17279	2e-74	229	pte:PTT_09110	receptor expression-enhancing protein 5/6	GO:0071782//endoplasmic reticulum tubular network;GO:0016021//integral component of membrane	-	GO:0034613//cellular protein localization;GO:0007029//endoplasmic reticulum organization;GO:0006810//transport
Unigene3475_All	19.2056	0.001	19205.6	2.12e-06	3.6e-06	Up	86.78	2e-106	313.9	hypothetical protein AOL_s00215g612 [Arthrobotrys oligospora ATCC 24927] >gi|345560027|gb|EGX43156.1| hypothetical protein AOL_s00215g612 [Arthrobotrys oligospora ATCC 24927]	gi|629725344|ref|XM_007824803.1|	69.9	5e-09	Metarhizium robertsii ARSEF 23 TB2/DP1/HVA22-related protein mRNA	sp|Q5BB01|YOP1_EMENI	214	3e-69	Protein yop1 OS=Emericella nidulans (strain FGSC A4 / ATCC 38163 / CBS 112.46 / NRRL 194 / M139) GN=yop1 PE=3 SV=1	YPR028w	129	9e-36	---	K17279	2e-74	229	pte:PTT_09110	receptor expression-enhancing protein 5/6	GO:0071782//endoplasmic reticulum tubular network;GO:0016021//integral component of membrane	-	GO:0034613//cellular protein localization;GO:0007029//endoplasmic reticulum organization;GO:0006810//transport
Unigene350_All	18.8467	0.001	18846.7	6.24e-07	1.09e-06	Up	29.89	1e-07	57	hypothetical protein PV08_03067 [Exophiala spinifera]	gi|70996043|ref|XM_747684.1|	60	3e-06	Aspergillus fumigatus Af293 chromosome segregation protein BIR1 (AFUA_1G14070), partial mRNA	sp|B2AWS3|PAN1_PODAN	68.2	2e-13	Actin cytoskeleton-regulatory complex protein PAN1 OS=Podospora anserina (strain S / ATCC MYA-4624 / DSM 980 / FGSC 10383) GN=PAN1 PE=3 SV=1	YPO2725	66.2	2e-12	---	K05747	6e-17	81.3	cci:CC1G_06473	Wiskott-Aldrich syndrome protein	-	-	-
Unigene350_All	14.6328	0.001	14632.8	3.91e-05	6.14e-05	Up	29.89	1e-07	57	hypothetical protein PV08_03067 [Exophiala spinifera]	gi|70996043|ref|XM_747684.1|	60	3e-06	Aspergillus fumigatus Af293 chromosome segregation protein BIR1 (AFUA_1G14070), partial mRNA	sp|B2AWS3|PAN1_PODAN	68.2	2e-13	Actin cytoskeleton-regulatory complex protein PAN1 OS=Podospora anserina (strain S / ATCC MYA-4624 / DSM 980 / FGSC 10383) GN=PAN1 PE=3 SV=1	YPO2725	66.2	2e-12	---	K05747	6e-17	81.3	cci:CC1G_06473	Wiskott-Aldrich syndrome protein	-	-	-
Unigene351_All	11.9032	0.001	11903.2	8.45e-05	0.000130738	Up	34.88	2e-06	53.1	hypothetical protein RHOBADRAFT_52738, partial [Rhodotorula graminis WP1]	-	-	-	-	-	-	-	-	DR2133	48.5	2e-06	---	-	-	-	-	-	-	-	-
Unigene351_All	10.0601	0.001	10060	0.000814885	0.00117509	Up	34.88	2e-06	53.1	hypothetical protein RHOBADRAFT_52738, partial [Rhodotorula graminis WP1]	-	-	-	-	-	-	-	-	DR2133	48.5	2e-06	---	-	-	-	-	-	-	-	-
Unigene352_All	15.8709	0.001	15870.9	4.91e-06	8.26e-06	Up	69	1e-117	347.4	glutamine synthetase 2 [Rhizophagus intraradices] >gi|595483930|gb|EXX71108.1| glutamate--ammonia ligase [Rhizophagus irregularis DAOM 197198w]	gi|599103636|ref|XM_007381911.1|	83.8	3e-13	Punctularia strigosozonata HHB-11173 SS5 glutamine synthetase (PUNSTDRAFT_119432), mRNA	sp|Q8X169|GLNA_AMAMU	340	9e-117	Glutamine synthetase OS=Amanita muscaria GN=GLN1 PE=2 SV=2	SPAC23H4.06	323	1e-109	---	K01915	5e-117	343	cpw:CPC735_015440	glutamine synthetase [EC:6.3.1.2]	-	GO:0005524//ATP binding;GO:0004356//glutamate-ammonia ligase activity	GO:0006542//glutamine biosynthetic process
Unigene352_All	9.1455	0.001	9145.5	0.00152353	0.00214641	Up	69	1e-117	347.4	glutamine synthetase 2 [Rhizophagus intraradices] >gi|595483930|gb|EXX71108.1| glutamate--ammonia ligase [Rhizophagus irregularis DAOM 197198w]	gi|599103636|ref|XM_007381911.1|	83.8	3e-13	Punctularia strigosozonata HHB-11173 SS5 glutamine synthetase (PUNSTDRAFT_119432), mRNA	sp|Q8X169|GLNA_AMAMU	340	9e-117	Glutamine synthetase OS=Amanita muscaria GN=GLN1 PE=2 SV=2	SPAC23H4.06	323	1e-109	---	K01915	5e-117	343	cpw:CPC735_015440	glutamine synthetase [EC:6.3.1.2]	-	GO:0005524//ATP binding;GO:0004356//glutamate-ammonia ligase activity	GO:0006542//glutamine biosynthetic process
Unigene3522_All	3119.63	1966.17	1.58665	3.75e-187	3.59e-186	Up	93.41	0	2222.2	ATG26-like protein [Saccharomyces eubayanus]	gi|768852423|gb|CP006445.1|	1536	0	Saccharomyces cerevisiae YJM450 chromosome XII sequence	sp|Q06321|ATG26_YEAST	2035	0	Sterol 3-beta-glucosyltransferase OS=Saccharomyces cerevisiae (strain ATCC 204508 / S288c) GN=ATG26 PE=1 SV=1	YLR189c_2	858	0	---	K05841	0	2035	sce:YLR189C	sterol 3beta-glucosyltransferase [EC:2.4.1.173]	GO:0016020//membrane;GO:0005737//cytoplasm	GO:0016906//sterol 3-beta-glucosyltransferase activity	GO:0030259//lipid glycosylation;GO:0016126//sterol biosynthetic process;GO:0015031//protein transport;GO:0032120//ascospore-type prospore membrane assembly
Unigene3522_All	3788.98	1966.17	1.92709	8.98e-198	8.63e-197	Up	93.41	0	2222.2	ATG26-like protein [Saccharomyces eubayanus]	gi|768852423|gb|CP006445.1|	1536	0	Saccharomyces cerevisiae YJM450 chromosome XII sequence	sp|Q06321|ATG26_YEAST	2035	0	Sterol 3-beta-glucosyltransferase OS=Saccharomyces cerevisiae (strain ATCC 204508 / S288c) GN=ATG26 PE=1 SV=1	YLR189c_2	858	0	---	K05841	0	2035	sce:YLR189C	sterol 3beta-glucosyltransferase [EC:2.4.1.173]	GO:0016020//membrane;GO:0005737//cytoplasm	GO:0016906//sterol 3-beta-glucosyltransferase activity	GO:0030259//lipid glycosylation;GO:0016126//sterol biosynthetic process;GO:0015031//protein transport;GO:0032120//ascospore-type prospore membrane assembly
Unigene354_All	15.8709	0.001	15870.9	4.91e-06	8.26e-06	Up	79.01	9e-94	276.2	peptidyl-prolyl cis-trans isomerase [Batrachochytrium dendrobatidis JAM81] >gi|328769945|gb|EGF79988.1| peptidyl-prolyl cis-trans isomerase [Batrachochytrium dendrobatidis JAM81]	gi|23664287|gb|AF542516.1|	91.7	8e-16	Beauveria bassiana cyclophilin A mRNA, complete cds	sp|P0C1H7|PPIA1_RHIO9	253	8e-87	Peptidyl-prolyl cis-trans isomerase A1 OS=Rhizopus delemar (strain RA 99-880 / ATCC MYA-4621 / FGSC 9543 / NRRL 43880) GN=cyp2 PE=3 SV=1	SPBC28F2.03	238	2e-80	---	K09565	3e-89	261	cmt:CCM_01722	peptidyl-prolyl isomerase F (cyclophilin D) [EC:5.2.1.8]	-	GO:0003755//peptidyl-prolyl cis-trans isomerase activity	GO:0000413//protein peptidyl-prolyl isomerization;GO:0006457//protein folding
Unigene354_All	15.5473	0.001	15547.4	2.16e-05	3.44e-05	Up	79.01	9e-94	276.2	peptidyl-prolyl cis-trans isomerase [Batrachochytrium dendrobatidis JAM81] >gi|328769945|gb|EGF79988.1| peptidyl-prolyl cis-trans isomerase [Batrachochytrium dendrobatidis JAM81]	gi|23664287|gb|AF542516.1|	91.7	8e-16	Beauveria bassiana cyclophilin A mRNA, complete cds	sp|P0C1H7|PPIA1_RHIO9	253	8e-87	Peptidyl-prolyl cis-trans isomerase A1 OS=Rhizopus delemar (strain RA 99-880 / ATCC MYA-4621 / FGSC 9543 / NRRL 43880) GN=cyp2 PE=3 SV=1	SPBC28F2.03	238	2e-80	---	K09565	3e-89	261	cmt:CCM_01722	peptidyl-prolyl isomerase F (cyclophilin D) [EC:5.2.1.8]	-	GO:0003755//peptidyl-prolyl cis-trans isomerase activity	GO:0000413//protein peptidyl-prolyl isomerization;GO:0006457//protein folding
Unigene3542_All	6915.76	3297.94	2.09699	0	0	Up	95.41	0	918.7	DFG5-like protein [Saccharomyces eubayanus]	gi|834774823|gb|CP011822.1|	942	0	Saccharomyces cerevisiae strain NCIM3186 chromosome XIII sequence	sp|Q05031|DFG5_YEAST	878	0	Mannan endo-1,6-alpha-mannosidase DFG5 OS=Saccharomyces cerevisiae (strain ATCC 204508 / S288c) GN=DFG5 PE=1 SV=1	-	-	-	-	K08257	0	878	sce:YMR238W	mannan endo-1,6-alpha-mannosidase [EC:3.2.1.101]	GO:0046658//anchored component of plasma membrane	GO:0008496//mannan endo-1,6-alpha-mannosidase activity	GO:0009272//fungal-type cell wall biogenesis;GO:0007124//pseudohyphal growth;GO:0007117//budding cell bud growth;GO:0016052//carbohydrate catabolic process
Unigene3542_All	9711.61	3297.94	2.94475	0	0	Up	95.41	0	918.7	DFG5-like protein [Saccharomyces eubayanus]	gi|834774823|gb|CP011822.1|	942	0	Saccharomyces cerevisiae strain NCIM3186 chromosome XIII sequence	sp|Q05031|DFG5_YEAST	878	0	Mannan endo-1,6-alpha-mannosidase DFG5 OS=Saccharomyces cerevisiae (strain ATCC 204508 / S288c) GN=DFG5 PE=1 SV=1	-	-	-	-	K08257	0	878	sce:YMR238W	mannan endo-1,6-alpha-mannosidase [EC:3.2.1.101]	GO:0046658//anchored component of plasma membrane	GO:0008496//mannan endo-1,6-alpha-mannosidase activity	GO:0009272//fungal-type cell wall biogenesis;GO:0007124//pseudohyphal growth;GO:0007117//budding cell bud growth;GO:0016052//carbohydrate catabolic process
Unigene3563_All	432.483	295.737	1.46239	1.73e-23	4.89e-23	Up	93.33	0	916	PKH3-like protein [Saccharomyces eubayanus]	gi|768786898|gb|CP004738.1|	482	1e-133	Saccharomyces cerevisiae YJM1447 chromosome IV sequence	sp|Q03306|PKH3_YEAST	762	0	Serine/threonine-protein kinase PKH3 OS=Saccharomyces cerevisiae (strain ATCC 204508 / S288c) GN=PKH3 PE=1 SV=1	SPAC17G8.14c_2	148	3e-39	---	K08286	3e-175	525	cgr:CAGL0K06479g	protein-serine/threonine kinase [EC:2.7.11.-]	-	GO:0004674//protein serine/threonine kinase activity;GO:0005524//ATP binding	GO:0000196//MAPK cascade involved in cell wall organization or biogenesis
Unigene3563_All	506.661	295.737	1.71322	4.51e-22	1.24e-21	Up	93.33	0	916	PKH3-like protein [Saccharomyces eubayanus]	gi|768786898|gb|CP004738.1|	482	1e-133	Saccharomyces cerevisiae YJM1447 chromosome IV sequence	sp|Q03306|PKH3_YEAST	762	0	Serine/threonine-protein kinase PKH3 OS=Saccharomyces cerevisiae (strain ATCC 204508 / S288c) GN=PKH3 PE=1 SV=1	SPAC17G8.14c_2	148	3e-39	---	K08286	3e-175	525	cgr:CAGL0K06479g	protein-serine/threonine kinase [EC:2.7.11.-]	-	GO:0004674//protein serine/threonine kinase activity;GO:0005524//ATP binding	GO:0000196//MAPK cascade involved in cell wall organization or biogenesis
Unigene357_All	23.8064	0.001	23806.4	2.24e-08	4.17e-08	Up	42.31	1e-30	119.8	hypothetical protein SERLADRAFT_449037 [Serpula lacrymans var. lacrymans S7.9] >gi|597927890|ref|XP_007318289.1| hypothetical protein SERLADRAFT_415430 [Serpula lacrymans var. lacrymans S7.9] >gi|336383120|gb|EGO24269.1| hypothetical protein SERLADRAFT_449037 [Serpula lacrymans var. lacrymans S7.9] >gi|336383121|gb|EGO24270.1| hypothetical protein SERLADRAFT_415430 [Serpula lacrymans var. lacryma…	-	-	-	-	sp|A6R7X5|PAN1_AJECN	47.4	5e-06	Actin cytoskeleton-regulatory complex protein PAN1 OS=Ajellomyces capsulatus (strain NAm1 / WU24) GN=PAN1 PE=3 SV=1	CC3441	48.5	5e-06	---	K01192	6e-21	94.7	bze:COCCADRAFT_39844	beta-mannosidase [EC:3.2.1.25]	-	-	-
Unigene357_All	22.8638	0.001	22863.8	2.23e-07	3.96e-07	Up	42.31	1e-30	119.8	hypothetical protein SERLADRAFT_449037 [Serpula lacrymans var. lacrymans S7.9] >gi|597927890|ref|XP_007318289.1| hypothetical protein SERLADRAFT_415430 [Serpula lacrymans var. lacrymans S7.9] >gi|336383120|gb|EGO24269.1| hypothetical protein SERLADRAFT_449037 [Serpula lacrymans var. lacrymans S7.9] >gi|336383121|gb|EGO24270.1| hypothetical protein SERLADRAFT_415430 [Serpula lacrymans var. lacryma…	-	-	-	-	sp|A6R7X5|PAN1_AJECN	47.4	5e-06	Actin cytoskeleton-regulatory complex protein PAN1 OS=Ajellomyces capsulatus (strain NAm1 / WU24) GN=PAN1 PE=3 SV=1	CC3441	48.5	5e-06	---	K01192	6e-21	94.7	bze:COCCADRAFT_39844	beta-mannosidase [EC:3.2.1.25]	-	-	-
Unigene3573_All	900.676	612.461	1.47058	1.19e-47	5.04e-47	Up	91.81	0	1144	IFH1-like protein [Saccharomyces eubayanus]	gi|768855132|gb|CP006451.1|	484	1e-133	Saccharomyces cerevisiae YJM554 chromosome XII sequence	sp|P39520|IFH1_YEAST	946	0	Protein IFH1 OS=Saccharomyces cerevisiae (strain ATCC 204508 / S288c) GN=IFH1 PE=1 SV=1	SPAC140.02	74.7	2e-13	---	K14572	3e-20	99.8	cal:CaO19.12167	midasin	GO:0005730//nucleolus;GO:0032545//CURI complex;GO:0000790//nuclear chromatin	GO:0003713//transcription coactivator activity	GO:0060963//positive regulation of ribosomal protein gene transcription from RNA polymerase II promoter;GO:0006348//chromatin silencing at telomere
Unigene3573_All	1142.27	612.461	1.86505	3.47e-57	1.57e-56	Up	91.81	0	1144	IFH1-like protein [Saccharomyces eubayanus]	gi|768855132|gb|CP006451.1|	484	1e-133	Saccharomyces cerevisiae YJM554 chromosome XII sequence	sp|P39520|IFH1_YEAST	946	0	Protein IFH1 OS=Saccharomyces cerevisiae (strain ATCC 204508 / S288c) GN=IFH1 PE=1 SV=1	SPAC140.02	74.7	2e-13	---	K14572	3e-20	99.8	cal:CaO19.12167	midasin	GO:0005730//nucleolus;GO:0032545//CURI complex;GO:0000790//nuclear chromatin	GO:0003713//transcription coactivator activity	GO:0060963//positive regulation of ribosomal protein gene transcription from RNA polymerase II promoter;GO:0006348//chromatin silencing at telomere
Unigene3576_All	737.007	507.522	1.45217	2.79e-38	1.02e-37	Up	98.96	0	752.3	TFA1-like protein [Saccharomyces eubayanus]	gi|767179682|gb|CP005372.1|	952	0	Saccharomyces cerevisiae YJM1463 chromosome XI sequence	sp|P36100|T2EA_YEAST	731	0	Transcription initiation factor IIE subunit alpha OS=Saccharomyces cerevisiae (strain ATCC 204508 / S288c) GN=TFA1 PE=1 SV=1	YKL028w	731	0	---	K03136	0	731	sce:YKL028W	transcription initiation factor TFIIE subunit alpha	GO:0005739//mitochondrion;GO:0005673//transcription factor TFIIE complex;GO:0097550//transcriptional preinitiation complex	GO:0003697//single-stranded DNA binding;GO:0001097//TFIIH-class transcription factor binding;GO:0043565//sequence-specific DNA binding;GO:0000993//RNA polymerase II core binding;GO:0046872//metal ion binding	GO:0001113//transcriptional open complex formation at RNA polymerase II promoter;GO:0006355//regulation of transcription, DNA-templated
Unigene3576_All	914.55	507.522	1.80199	5.23e-43	2.03e-42	Up	98.96	0	752.3	TFA1-like protein [Saccharomyces eubayanus]	gi|767179682|gb|CP005372.1|	952	0	Saccharomyces cerevisiae YJM1463 chromosome XI sequence	sp|P36100|T2EA_YEAST	731	0	Transcription initiation factor IIE subunit alpha OS=Saccharomyces cerevisiae (strain ATCC 204508 / S288c) GN=TFA1 PE=1 SV=1	YKL028w	731	0	---	K03136	0	731	sce:YKL028W	transcription initiation factor TFIIE subunit alpha	GO:0005739//mitochondrion;GO:0005673//transcription factor TFIIE complex;GO:0097550//transcriptional preinitiation complex	GO:0003697//single-stranded DNA binding;GO:0001097//TFIIH-class transcription factor binding;GO:0043565//sequence-specific DNA binding;GO:0000993//RNA polymerase II core binding;GO:0046872//metal ion binding	GO:0001113//transcriptional open complex formation at RNA polymerase II promoter;GO:0006355//regulation of transcription, DNA-templated
Unigene3595_All	9.91934	0.001	9919.34	0.00036799	0.000542731	Up	-	-	-	-	-	-	-	-	-	-	-	-	-	-	-	-	-	-	-	-	-	-	-	-
Unigene3595_All	7.3164	0.001	7316.4	0.00544237	0.00727774	Up	-	-	-	-	-	-	-	-	-	-	-	-	-	-	-	-	-	-	-	-	-	-	-	-
Unigene3622_All	9.91934	0.001	9919.34	0.00036799	0.000542731	Up	34.09	9e-11	64.3	Putative Basic proline-rich protein [Penicillium brasilianum]	-	-	-	-	sp|O36027|WSP1_SCHPO	58.9	5e-11	Wiskott-Aldrich syndrome protein homolog 1 OS=Schizosaccharomyces pombe (strain 972 / ATCC 24843) GN=wsp1 PE=1 SV=3	DR2418	48.9	4e-07	---	K05747	6e-10	58.9	spo:SPAC4F10.15c	Wiskott-Aldrich syndrome protein	-	-	-
Unigene3622_All	7.3164	0.001	7316.4	0.00544237	0.00727774	Up	34.09	9e-11	64.3	Putative Basic proline-rich protein [Penicillium brasilianum]	-	-	-	-	sp|O36027|WSP1_SCHPO	58.9	5e-11	Wiskott-Aldrich syndrome protein homolog 1 OS=Schizosaccharomyces pombe (strain 972 / ATCC 24843) GN=wsp1 PE=1 SV=3	DR2418	48.9	4e-07	---	K05747	6e-10	58.9	spo:SPAC4F10.15c	Wiskott-Aldrich syndrome protein	-	-	-
Unigene3625_All	19.8387	0.001	19838.7	3.17e-07	5.63e-07	Up	49.65	1e-29	113.6	hypothetical protein H072_105 [Dactylellina haptotyla CBS 200.50] >gi|526205801|gb|EPS45930.1| hypothetical protein H072_105 [Dactylellina haptotyla CBS 200.50]	-	-	-	-	sp|A2R9H9|INO80_ASPNC	46.6	1e-05	Putative DNA helicase ino80 OS=Aspergillus niger (strain CBS 513.88 / FGSC A1513) GN=ino80 PE=3 SV=1	-	-	-	-	K06666	1e-05	49.7	mbe:MBM_05729	glucose repression regulatory protein TUP1	-	-	-
Unigene3625_All	22.8638	0.001	22863.8	2.23e-07	3.96e-07	Up	49.65	1e-29	113.6	hypothetical protein H072_105 [Dactylellina haptotyla CBS 200.50] >gi|526205801|gb|EPS45930.1| hypothetical protein H072_105 [Dactylellina haptotyla CBS 200.50]	-	-	-	-	sp|A2R9H9|INO80_ASPNC	46.6	1e-05	Putative DNA helicase ino80 OS=Aspergillus niger (strain CBS 513.88 / FGSC A1513) GN=ino80 PE=3 SV=1	-	-	-	-	K06666	1e-05	49.7	mbe:MBM_05729	glucose repression regulatory protein TUP1	-	-	-
Unigene3626_All	22.8145	0.001	22814.5	4.31e-08	7.94e-08	Up	84.62	2e-12	72	hypothetical protein AOL_s00097g283 [Arthrobotrys oligospora ATCC 24927] >gi|345563874|gb|EGX46857.1| hypothetical protein AOL_s00097g283 [Arthrobotrys oligospora ATCC 24927]	gi|748515153|ref|XM_011126116.1|	69.9	3e-09	Arthrobotrys oligospora ATCC 24927 hypothetical protein mRNA	-	-	-	-	-	-	-	-	-	-	-	-	-	GO:0005618//cell wall	GO:0004553//hydrolase activity, hydrolyzing O-glycosyl compounds	GO:0071555//cell wall organization;GO:0005975//carbohydrate metabolic process
Unigene3626_All	15.5473	0.001	15547.4	2.16e-05	3.44e-05	Up	84.62	2e-12	72	hypothetical protein AOL_s00097g283 [Arthrobotrys oligospora ATCC 24927] >gi|345563874|gb|EGX46857.1| hypothetical protein AOL_s00097g283 [Arthrobotrys oligospora ATCC 24927]	gi|748515153|ref|XM_011126116.1|	69.9	3e-09	Arthrobotrys oligospora ATCC 24927 hypothetical protein mRNA	-	-	-	-	-	-	-	-	-	-	-	-	-	GO:0005618//cell wall	GO:0004553//hydrolase activity, hydrolyzing O-glycosyl compounds	GO:0071555//cell wall organization;GO:0005975//carbohydrate metabolic process
Unigene3630_All	22.8145	0.001	22814.5	4.31e-08	7.94e-08	Up	51.85	5e-25	108.6	related to TRX2-thioredoxin II [Ustilago hordei]	-	-	-	-	sp|O14463|TRX1_SCHPO	87.8	2e-22	Thioredoxin-1 OS=Schizosaccharomyces pombe (strain 972 / ATCC 24843) GN=trx1 PE=3 SV=3	SPAC7D4.07c	87.8	5e-22	---	K03671	8e-25	98.6	psq:PUNSTDRAFT_95328	thioredoxin 1	-	-	-
Unigene3630_All	21.0347	0.001	21034.7	6.83e-07	1.18e-06	Up	51.85	5e-25	108.6	related to TRX2-thioredoxin II [Ustilago hordei]	-	-	-	-	sp|O14463|TRX1_SCHPO	87.8	2e-22	Thioredoxin-1 OS=Schizosaccharomyces pombe (strain 972 / ATCC 24843) GN=trx1 PE=3 SV=3	SPAC7D4.07c	87.8	5e-22	---	K03671	8e-25	98.6	psq:PUNSTDRAFT_95328	thioredoxin 1	-	-	-
Unigene3636_All	13.8871	0.001	13887.1	2.01e-05	3.24e-05	Up	90.03	0	627.9	hypothetical protein H072_157 [Dactylellina haptotyla CBS 200.50] >gi|526205742|gb|EPS45873.1| hypothetical protein H072_157 [Dactylellina haptotyla CBS 200.50]	gi|636769116|ref|XM_008088541.1|	244	2e-61	Glarea lozoyensis ATCC 20868 PLP-dependent transferase mRNA	sp|Q04792|DCE_YEAST	288	7e-93	Glutamate decarboxylase OS=Saccharomyces cerevisiae (strain ATCC 204508 / S288c) GN=GAD1 PE=1 SV=1	YMR250w	288	2e-92	---	K01580	0	612	bfu:BC1G_09861	glutamate decarboxylase [EC:4.1.1.15]	GO:0005737//cytoplasm	GO:0016740//transferase activity;GO:0005516//calmodulin binding;GO:0030170//pyridoxal phosphate binding;GO:0004351//glutamate decarboxylase activity	GO:0034599//cellular response to oxidative stress;GO:0006538//glutamate catabolic process
Unigene3636_All	7.3164	0.001	7316.4	0.00544237	0.00727774	Up	90.03	0	627.9	hypothetical protein H072_157 [Dactylellina haptotyla CBS 200.50] >gi|526205742|gb|EPS45873.1| hypothetical protein H072_157 [Dactylellina haptotyla CBS 200.50]	gi|636769116|ref|XM_008088541.1|	244	2e-61	Glarea lozoyensis ATCC 20868 PLP-dependent transferase mRNA	sp|Q04792|DCE_YEAST	288	7e-93	Glutamate decarboxylase OS=Saccharomyces cerevisiae (strain ATCC 204508 / S288c) GN=GAD1 PE=1 SV=1	YMR250w	288	2e-92	---	K01580	0	612	bfu:BC1G_09861	glutamate decarboxylase [EC:4.1.1.15]	GO:0005737//cytoplasm	GO:0016740//transferase activity;GO:0005516//calmodulin binding;GO:0030170//pyridoxal phosphate binding;GO:0004351//glutamate decarboxylase activity	GO:0034599//cellular response to oxidative stress;GO:0006538//glutamate catabolic process
Unigene3637_All	7.93547	0.001	7935.47	0.00166505	0.00232429	Up	-	-	-	-	-	-	-	-	-	-	-	-	-	-	-	-	-	-	-	-	-	-	-	-
Unigene3637_All	8.23095	0.001	8230.95	0.00286859	0.00393185	Up	-	-	-	-	-	-	-	-	-	-	-	-	-	-	-	-	-	-	-	-	-	-	-	-
Unigene367_All	13.8871	0.001	13887.1	2.01e-05	3.24e-05	Up	51.92	1e-08	58.9	hypothetical protein LRAMOSA03241 [Lichtheimia ramosa]	-	-	-	-	sp|A4R8N4|PAN1_MAGO7	52	4e-08	Actin cytoskeleton-regulatory complex protein PAN1 OS=Magnaporthe oryzae (strain 70-15 / ATCC MYA-4617 / FGSC 8958) GN=PAN1 PE=3 SV=2	CC3494_1	49.3	7e-07	---	K05747	5e-11	63.2	afv:AFLA_091340	Wiskott-Aldrich syndrome protein	-	-	GO:0007015//actin filament organization;GO:0022607//cellular component assembly
Unigene367_All	9.1455	0.001	9145.5	0.00152353	0.00214641	Up	51.92	1e-08	58.9	hypothetical protein LRAMOSA03241 [Lichtheimia ramosa]	-	-	-	-	sp|A4R8N4|PAN1_MAGO7	52	4e-08	Actin cytoskeleton-regulatory complex protein PAN1 OS=Magnaporthe oryzae (strain 70-15 / ATCC MYA-4617 / FGSC 8958) GN=PAN1 PE=3 SV=2	CC3494_1	49.3	7e-07	---	K05747	5e-11	63.2	afv:AFLA_091340	Wiskott-Aldrich syndrome protein	-	-	GO:0007015//actin filament organization;GO:0022607//cellular component assembly
Unigene483_All	6.94353	0.001	6943.53	0.00360159	0.00488095	Up	98.71	0	765.4	hypothetical protein H072_7290 [Dactylellina haptotyla CBS 200.50] >gi|526197716|gb|EPS38959.1| hypothetical protein H072_7290 [Dactylellina haptotyla CBS 200.50]	gi|831348624|ref|XM_012888704.1|	698	0	Pseudogymnoascus destructans 20631-21 plasma membrane ATPase mRNA	sp|Q07421|PMA1_AJECA	695	0	Plasma membrane ATPase OS=Ajellomyces capsulatus GN=PMA1 PE=3 SV=1	SPAC1071.10c	612	0	---	K01535	0	700	aje:HCAG_06977	H+-transporting ATPase [EC:3.6.3.6]	GO:0016021//integral component of membrane	GO:0005524//ATP binding;GO:0008553//hydrogen-exporting ATPase activity, phosphorylative mechanism;GO:0046872//metal ion binding	GO:1902600//hydrogen ion transmembrane transport;GO:0006754//ATP biosynthetic process
Unigene483_All	21.0347	0.001	21034.7	6.83e-07	1.18e-06	Up	98.71	0	765.4	hypothetical protein H072_7290 [Dactylellina haptotyla CBS 200.50] >gi|526197716|gb|EPS38959.1| hypothetical protein H072_7290 [Dactylellina haptotyla CBS 200.50]	gi|831348624|ref|XM_012888704.1|	698	0	Pseudogymnoascus destructans 20631-21 plasma membrane ATPase mRNA	sp|Q07421|PMA1_AJECA	695	0	Plasma membrane ATPase OS=Ajellomyces capsulatus GN=PMA1 PE=3 SV=1	SPAC1071.10c	612	0	---	K01535	0	700	aje:HCAG_06977	H+-transporting ATPase [EC:3.6.3.6]	GO:0016021//integral component of membrane	GO:0005524//ATP binding;GO:0008553//hydrogen-exporting ATPase activity, phosphorylative mechanism;GO:0046872//metal ion binding	GO:1902600//hydrogen ion transmembrane transport;GO:0006754//ATP biosynthetic process
Unigene506_All	11.9032	0.001	11903.2	8.45e-05	0.000130738	Up	93.87	3e-140	408.3	hypothetical protein H072_7494 [Dactylellina haptotyla CBS 200.50] >gi|526197478|gb|EPS38748.1| hypothetical protein H072_7494 [Dactylellina haptotyla CBS 200.50]	gi|597587036|ref|XM_007296513.1|	73.8	3e-10	Marssonina brunnea f. sp. 'multigermtubi' MB_m1 Ran1-like protein kinase (MBM_08686), mRNA	sp|P08092|RAN1_SCHPO	123	1e-31	Negative regulator of sexual conjugation and meiosis OS=Schizosaccharomyces pombe (strain 972 / ATCC 24843) GN=ran1 PE=1 SV=2	-	-	-	-	K02216	8e-10	63.2	fme:FOMMEDRAFT_16344	serine/threonine-protein kinase Chk1 [EC:2.7.11.1]	GO:0005737//cytoplasm	GO:0004672//protein kinase activity;GO:0005524//ATP binding	GO:0031138//negative regulation of conjugation with cellular fusion;GO:0018193//peptidyl-amino acid modification;GO:0006468//protein phosphorylation
Unigene506_All	13.7182	0.001	13718.2	7.1e-05	0.000110109	Up	93.87	3e-140	408.3	hypothetical protein H072_7494 [Dactylellina haptotyla CBS 200.50] >gi|526197478|gb|EPS38748.1| hypothetical protein H072_7494 [Dactylellina haptotyla CBS 200.50]	gi|597587036|ref|XM_007296513.1|	73.8	3e-10	Marssonina brunnea f. sp. 'multigermtubi' MB_m1 Ran1-like protein kinase (MBM_08686), mRNA	sp|P08092|RAN1_SCHPO	123	1e-31	Negative regulator of sexual conjugation and meiosis OS=Schizosaccharomyces pombe (strain 972 / ATCC 24843) GN=ran1 PE=1 SV=2	-	-	-	-	K02216	8e-10	63.2	fme:FOMMEDRAFT_16344	serine/threonine-protein kinase Chk1 [EC:2.7.11.1]	GO:0005737//cytoplasm	GO:0004672//protein kinase activity;GO:0005524//ATP binding	GO:0031138//negative regulation of conjugation with cellular fusion;GO:0018193//peptidyl-amino acid modification;GO:0006468//protein phosphorylation
Unigene540_All	34.7177	0.001	34717.7	2.16e-11	4.57e-11	Up	27	6e-13	79	hypothetical protein CLUG_04845 [Clavispora lusitaniae ATCC 42720] >gi|238851254|gb|EEQ40718.1| hypothetical protein CLUG_04845 [Clavispora lusitaniae ATCC 42720]	-	-	-	-	sp|P08640|MUC1_YEAST	101	3e-22	Flocculation protein FLO11 OS=Saccharomyces cerevisiae (strain ATCC 204508 / S288c) GN=MUC1 PE=1 SV=2	DRA0212	60.8	4e-09	---	K01178	3e-21	101	sce:YIR019C	glucoamylase [EC:3.2.1.3]	-	-	-
Unigene540_All	30.1802	0.001	30180.2	2.86e-09	5.54e-09	Up	27	6e-13	79	hypothetical protein CLUG_04845 [Clavispora lusitaniae ATCC 42720] >gi|238851254|gb|EEQ40718.1| hypothetical protein CLUG_04845 [Clavispora lusitaniae ATCC 42720]	-	-	-	-	sp|P08640|MUC1_YEAST	101	3e-22	Flocculation protein FLO11 OS=Saccharomyces cerevisiae (strain ATCC 204508 / S288c) GN=MUC1 PE=1 SV=2	DRA0212	60.8	4e-09	---	K01178	3e-21	101	sce:YIR019C	glucoamylase [EC:3.2.1.3]	-	-	-
Unigene552_All	10.9113	0.001	10911.3	0.000175593	0.000265891	Up	79.04	9e-134	390.2	hypothetical protein H072_8102 [Dactylellina haptotyla CBS 200.50] >gi|526196934|gb|EPS38267.1| hypothetical protein H072_8102 [Dactylellina haptotyla CBS 200.50]	gi|748514585|ref|XM_011115525.1|	65.9	6e-08	Dactylellina haptotyla CBS 200.50 hypothetical protein mRNA	sp|P39676|FHP_YEAST	169	3e-50	Flavohemoprotein OS=Saccharomyces cerevisiae (strain ATCC 204508 / S288c) GN=YHB1 PE=1 SV=2	DRA0243_1	145	2e-43	---	K05916	8e-95	288	act:ACLA_018040	nitric oxide dioxygenase [EC:1.14.12.17]	GO:0043231//intracellular membrane-bounded organelle;GO:0044444//cytoplasmic part	GO:0019825//oxygen binding;GO:0051213//dioxygenase activity;GO:0020037//heme binding	GO:0043935//sexual sporulation resulting in formation of a cellular spore;GO:0055114//oxidation-reduction process;GO:0033554//cellular response to stress;GO:0044237//cellular metabolic process
Unigene552_All	10.0601	0.001	10060	0.000814885	0.00117509	Up	79.04	9e-134	390.2	hypothetical protein H072_8102 [Dactylellina haptotyla CBS 200.50] >gi|526196934|gb|EPS38267.1| hypothetical protein H072_8102 [Dactylellina haptotyla CBS 200.50]	gi|748514585|ref|XM_011115525.1|	65.9	6e-08	Dactylellina haptotyla CBS 200.50 hypothetical protein mRNA	sp|P39676|FHP_YEAST	169	3e-50	Flavohemoprotein OS=Saccharomyces cerevisiae (strain ATCC 204508 / S288c) GN=YHB1 PE=1 SV=2	DRA0243_1	145	2e-43	---	K05916	8e-95	288	act:ACLA_018040	nitric oxide dioxygenase [EC:1.14.12.17]	GO:0043231//intracellular membrane-bounded organelle;GO:0044444//cytoplasmic part	GO:0019825//oxygen binding;GO:0051213//dioxygenase activity;GO:0020037//heme binding	GO:0043935//sexual sporulation resulting in formation of a cellular spore;GO:0055114//oxidation-reduction process;GO:0033554//cellular response to stress;GO:0044237//cellular metabolic process
Unigene556_All	11.9032	0.001	11903.2	8.45e-05	0.000130738	Up	87.39	1e-64	202.2	hypothetical protein H072_10863 [Dactylellina haptotyla CBS 200.50] >gi|526193714|gb|EPS35735.1| hypothetical protein H072_10863 [Dactylellina haptotyla CBS 200.50]	gi|748524093|ref|XM_011117977.1|	192	4e-46	Dactylellina haptotyla CBS 200.50 hypothetical protein mRNA	sp|P37370|VRP1_YEAST	48.9	2e-06	Verprolin OS=Saccharomyces cerevisiae (strain ATCC 204508 / S288c) GN=VRP1 PE=1 SV=2	Rv3876	48.5	6e-06	---	K17417	4e-36	127	pcs:Pc14g01840	small subunit ribosomal protein YMR-31	-	-	-
Unigene556_All	7.3164	0.001	7316.4	0.00544237	0.00727774	Up	87.39	1e-64	202.2	hypothetical protein H072_10863 [Dactylellina haptotyla CBS 200.50] >gi|526193714|gb|EPS35735.1| hypothetical protein H072_10863 [Dactylellina haptotyla CBS 200.50]	gi|748524093|ref|XM_011117977.1|	192	4e-46	Dactylellina haptotyla CBS 200.50 hypothetical protein mRNA	sp|P37370|VRP1_YEAST	48.9	2e-06	Verprolin OS=Saccharomyces cerevisiae (strain ATCC 204508 / S288c) GN=VRP1 PE=1 SV=2	Rv3876	48.5	6e-06	---	K17417	4e-36	127	pcs:Pc14g01840	small subunit ribosomal protein YMR-31	-	-	-
Unigene575_All	1536.51	800.397	1.91968	9.09e-128	6.65e-127	Up	91.22	5e-163	474.9	PIN4-like protein [Saccharomyces eubayanus]	gi|762194725|gb|CP004632.1|	381	1e-103	Saccharomyces cerevisiae YJM627 chromosome II genomic sequence	sp|P34217|PIN4_YEAST	384	5e-130	RNA-binding protein PIN4 OS=Saccharomyces cerevisiae (strain ATCC 204508 / S288c) GN=PIN4 PE=1 SV=1	YBL051c	384	1e-129	---	K15147	4e-10	63.9	tbl:TBLA_0B09630	mediator of RNA polymerase II transcription subunit 5	-	GO:0003676//nucleic acid binding;GO:0000166//nucleotide binding	-
Unigene575_All	1963.54	800.397	2.45321	2.02e-153	1.64e-152	Up	91.22	5e-163	474.9	PIN4-like protein [Saccharomyces eubayanus]	gi|762194725|gb|CP004632.1|	381	1e-103	Saccharomyces cerevisiae YJM627 chromosome II genomic sequence	sp|P34217|PIN4_YEAST	384	5e-130	RNA-binding protein PIN4 OS=Saccharomyces cerevisiae (strain ATCC 204508 / S288c) GN=PIN4 PE=1 SV=1	YBL051c	384	1e-129	---	K15147	4e-10	63.9	tbl:TBLA_0B09630	mediator of RNA polymerase II transcription subunit 5	-	GO:0003676//nucleic acid binding;GO:0000166//nucleotide binding	-
Unigene6_All	12495.4	5307.04	2.35449	0	0	Up	93.23	0	2378.6	UBP12-like protein [Saccharomyces eubayanus]	gi|28564070|gb|AY144850.1|	2694	0	Saccharomyces bayanus clone Contig3959 PHO90 gene, partial cds	sp|P39538|UBP12_YEAST	2001	0	Ubiquitin carboxyl-terminal hydrolase 12 OS=Saccharomyces cerevisiae (strain ATCC 204508 / S288c) GN=UBP12 PE=1 SV=1	YJL197w	2001	0	---	K11835	0	2001	sce:YJL197W	ubiquitin carboxyl-terminal hydrolase 4/11/15 [EC:3.4.19.12]	-	GO:0004843//ubiquitin-specific protease activity	GO:0006511//ubiquitin-dependent protein catabolic process;GO:0016579//protein deubiquitination
Unigene6_All	15052.6	5307.04	2.83634	0	0	Up	93.23	0	2378.6	UBP12-like protein [Saccharomyces eubayanus]	gi|28564070|gb|AY144850.1|	2694	0	Saccharomyces bayanus clone Contig3959 PHO90 gene, partial cds	sp|P39538|UBP12_YEAST	2001	0	Ubiquitin carboxyl-terminal hydrolase 12 OS=Saccharomyces cerevisiae (strain ATCC 204508 / S288c) GN=UBP12 PE=1 SV=1	YJL197w	2001	0	---	K11835	0	2001	sce:YJL197W	ubiquitin carboxyl-terminal hydrolase 4/11/15 [EC:3.4.19.12]	-	GO:0004843//ubiquitin-specific protease activity	GO:0006511//ubiquitin-dependent protein catabolic process;GO:0016579//protein deubiquitination
Unigene613_All	1948.16	1367.07	1.42507	3.32e-94	2.04e-93	Up	99.1	0	2447.9	MSN5-like protein [Saccharomyces eubayanus]	gi|768735724|gb|CP004664.1|	3590	0	Saccharomyces cerevisiae YJM248 chromosome IV sequence	sp|P52918|MSN5_YEAST	2381	0	Protein MSN5 OS=Saccharomyces cerevisiae (strain ATCC 204508 / S288c) GN=MSN5 PE=1 SV=1	-	-	-	-	K14289	0	2381	sce:YDR335W	exportin-5	GO:0005634//nucleus;GO:0016021//integral component of membrane;GO:0005737//cytoplasm	GO:0005049//nuclear export signal receptor activity;GO:0005515//protein binding	GO:0071528//tRNA re-export from nucleus;GO:0006611//protein export from nucleus
Unigene613_All	2571.72	1367.07	1.88119	1.28e-128	9.24e-128	Up	99.1	0	2447.9	MSN5-like protein [Saccharomyces eubayanus]	gi|768735724|gb|CP004664.1|	3590	0	Saccharomyces cerevisiae YJM248 chromosome IV sequence	sp|P52918|MSN5_YEAST	2381	0	Protein MSN5 OS=Saccharomyces cerevisiae (strain ATCC 204508 / S288c) GN=MSN5 PE=1 SV=1	-	-	-	-	K14289	0	2381	sce:YDR335W	exportin-5	GO:0005634//nucleus;GO:0016021//integral component of membrane;GO:0005737//cytoplasm	GO:0005049//nuclear export signal receptor activity;GO:0005515//protein binding	GO:0071528//tRNA re-export from nucleus;GO:0006611//protein export from nucleus
Unigene617_All	9438.25	6157.05	1.53292	0	0	Up	96.99	0	2047.7	SPT5-like protein [Saccharomyces eubayanus]	gi|767211939|gb|CP005459.1|	2220	0	Saccharomyces cerevisiae YJM1401 chromosome XIII sequence	sp|P27692|SPT5_YEAST	1920	0	Transcription elongation factor SPT5 OS=Saccharomyces cerevisiae (strain ATCC 204508 / S288c) GN=SPT5 PE=1 SV=1	YML010w	1920	0	---	K15172	0	1920	sce:YML010W	transcription elongation factor SPT5	GO:0005739//mitochondrion;GO:0033553//rDNA heterochromatin;GO:0032044//DSIF complex	GO:0001179//RNA polymerase I transcription factor binding;GO:0001181//transcription factor activity, core RNA polymerase I binding;GO:0003729//mRNA binding;GO:0019843//rRNA binding;GO:0000993//RNA polymerase II core binding;GO:0000991//transcription factor activity, core RNA polymerase II binding;GO:0001042//RNA polymerase I core binding	GO:0006370//7-methylguanosine mRNA capping;GO:0000398//mRNA splicing, via spliceosome;GO:2001209//positive regulation of transcription elongation from RNA polymerase I promoter;GO:0090262//regulation of transcription-coupled nucleotide-excision repair;GO:0032968//positive regulation of transcription elongation from RNA polymerase II promoter;GO:2001208//negative regulation of transcription elonga…
Unigene617_All	12253.1	6157.05	1.9901	0	0	Up	96.99	0	2047.7	SPT5-like protein [Saccharomyces eubayanus]	gi|767211939|gb|CP005459.1|	2220	0	Saccharomyces cerevisiae YJM1401 chromosome XIII sequence	sp|P27692|SPT5_YEAST	1920	0	Transcription elongation factor SPT5 OS=Saccharomyces cerevisiae (strain ATCC 204508 / S288c) GN=SPT5 PE=1 SV=1	YML010w	1920	0	---	K15172	0	1920	sce:YML010W	transcription elongation factor SPT5	GO:0005739//mitochondrion;GO:0033553//rDNA heterochromatin;GO:0032044//DSIF complex	GO:0001179//RNA polymerase I transcription factor binding;GO:0001181//transcription factor activity, core RNA polymerase I binding;GO:0003729//mRNA binding;GO:0019843//rRNA binding;GO:0000993//RNA polymerase II core binding;GO:0000991//transcription factor activity, core RNA polymerase II binding;GO:0001042//RNA polymerase I core binding	GO:0006370//7-methylguanosine mRNA capping;GO:0000398//mRNA splicing, via spliceosome;GO:2001209//positive regulation of transcription elongation from RNA polymerase I promoter;GO:0090262//regulation of transcription-coupled nucleotide-excision repair;GO:0032968//positive regulation of transcription elongation from RNA polymerase II promoter;GO:2001208//negative regulation of transcription elonga…
Unigene619_All	2199.12	1534.01	1.43357	1.61e-107	1.07e-106	Up	96.33	0	2800.8	SPO14-like protein [Saccharomyces eubayanus]	gi|767171851|gb|CP005346.1|	1857	0	Saccharomyces cerevisiae YJM1342 chromosome XI sequence	sp|P36126|SPO14_YEAST	2591	0	Phospholipase D1 OS=Saccharomyces cerevisiae (strain ATCC 204508 / S288c) GN=SPO14 PE=1 SV=3	YKR031c	2591	0	---	K01115	0	2591	sce:YKR031C	phospholipase D1/2 [EC:3.1.4.4]	GO:0005622//intracellular	GO:0035091//phosphatidylinositol binding;GO:0004630//phospholipase D activity	GO:0006654//phosphatidic acid biosynthetic process;GO:0050764//regulation of phagocytosis;GO:0030334//regulation of cell migration;GO:0048017//inositol lipid-mediated signaling
Unigene619_All	2736.33	1534.01	1.78377	2.77e-122	1.94e-121	Up	96.33	0	2800.8	SPO14-like protein [Saccharomyces eubayanus]	gi|767171851|gb|CP005346.1|	1857	0	Saccharomyces cerevisiae YJM1342 chromosome XI sequence	sp|P36126|SPO14_YEAST	2591	0	Phospholipase D1 OS=Saccharomyces cerevisiae (strain ATCC 204508 / S288c) GN=SPO14 PE=1 SV=3	YKR031c	2591	0	---	K01115	0	2591	sce:YKR031C	phospholipase D1/2 [EC:3.1.4.4]	GO:0005622//intracellular	GO:0035091//phosphatidylinositol binding;GO:0004630//phospholipase D activity	GO:0006654//phosphatidic acid biosynthetic process;GO:0050764//regulation of phagocytosis;GO:0030334//regulation of cell migration;GO:0048017//inositol lipid-mediated signaling
Unigene668_All	839.176	372.056	2.25551	3.99e-87	2.37e-86	Up	94.79	0	588.6	RTC2-like protein [Saccharomyces eubayanus]	gi|762200471|gb|CP004647.1|	484	1e-133	Saccharomyces cerevisiae YJM1342 chromosome II genomic sequence	sp|P38279|YPQ3_YEAST	501	1e-174	Probable vacuolar amino acid transporter YPQ3 OS=Saccharomyces cerevisiae (strain ATCC 204508 / S288c) GN=RTC2 PE=1 SV=1	-	-	-	-	K12386	9e-11	68.2	ctp:CTRG_05725	cystinosin	-	-	-
Unigene668_All	735.298	372.056	1.97631	8.89e-42	3.39e-41	Up	94.79	0	588.6	RTC2-like protein [Saccharomyces eubayanus]	gi|762200471|gb|CP004647.1|	484	1e-133	Saccharomyces cerevisiae YJM1342 chromosome II genomic sequence	sp|P38279|YPQ3_YEAST	501	1e-174	Probable vacuolar amino acid transporter YPQ3 OS=Saccharomyces cerevisiae (strain ATCC 204508 / S288c) GN=RTC2 PE=1 SV=1	-	-	-	-	K12386	9e-11	68.2	ctp:CTRG_05725	cystinosin	-	-	-
Unigene675_All	2338.98	1493.95	1.56564	2.94e-137	2.23e-136	Up	96.28	0	1184.9	TPO5-like protein [Saccharomyces eubayanus]	gi|767181486|gb|CP005380.1|	1142	0	Saccharomyces cerevisiae YJM1574 chromosome XI sequence	sp|P36029|TPO5_YEAST	1119	0	Polyamine transporter TPO5 OS=Saccharomyces cerevisiae (strain ATCC 204508 / S288c) GN=TPO5 PE=1 SV=1	YKL174c	1119	0	---	K19564	1e-50	189	tpf:TPHA_0E02920	choline transport protein	GO:0000139//Golgi membrane;GO:0016021//integral component of membrane	GO:0015171//amino acid transmembrane transporter activity;GO:0015203//polyamine transmembrane transporter activity	GO:0003333//amino acid transmembrane transport;GO:1902047//polyamine transmembrane transport
Unigene675_All	2868.94	1493.95	1.92038	3.16e-149	2.51e-148	Up	96.28	0	1184.9	TPO5-like protein [Saccharomyces eubayanus]	gi|767181486|gb|CP005380.1|	1142	0	Saccharomyces cerevisiae YJM1574 chromosome XI sequence	sp|P36029|TPO5_YEAST	1119	0	Polyamine transporter TPO5 OS=Saccharomyces cerevisiae (strain ATCC 204508 / S288c) GN=TPO5 PE=1 SV=1	YKL174c	1119	0	---	K19564	1e-50	189	tpf:TPHA_0E02920	choline transport protein	GO:0000139//Golgi membrane;GO:0016021//integral component of membrane	GO:0015171//amino acid transmembrane transporter activity;GO:0015203//polyamine transmembrane transporter activity	GO:0003333//amino acid transmembrane transport;GO:1902047//polyamine transmembrane transport
Unigene681_All	13.8871	0.001	13887.1	2.01e-05	3.24e-05	Up	80.2	7e-55	178.3	cytochrome c [Neosartorya udagawae]	gi|628237274|ref|XM_007724849.1|	67.9	1e-08	Capronia coronata CBS 617.96 cytochrome c partial mRNA	sp|Q4HVX7|CYC_GIBZE	156	4e-49	Cytochrome c OS=Gibberella zeae (strain PH-1 / ATCC MYA-4620 / FGSC 9075 / NRRL 31084) GN=CYC1 PE=3 SV=2	SPCC191.07	141	9e-43	---	K08738	9e-50	160	mtm:MYCTH_2316564	cytochrome c	GO:0005634//nucleus;GO:0005829//cytosol;GO:0070469//respiratory chain;GO:0005739//mitochondrion	GO:0020037//heme binding;GO:0009055//electron carrier activity;GO:0046872//metal ion binding	GO:0042775//mitochondrial ATP synthesis coupled electron transport
Unigene681_All	18.291	0.001	18291	3.77e-06	6.29e-06	Up	80.2	7e-55	178.3	cytochrome c [Neosartorya udagawae]	gi|628237274|ref|XM_007724849.1|	67.9	1e-08	Capronia coronata CBS 617.96 cytochrome c partial mRNA	sp|Q4HVX7|CYC_GIBZE	156	4e-49	Cytochrome c OS=Gibberella zeae (strain PH-1 / ATCC MYA-4620 / FGSC 9075 / NRRL 31084) GN=CYC1 PE=3 SV=2	SPCC191.07	141	9e-43	---	K08738	9e-50	160	mtm:MYCTH_2316564	cytochrome c	GO:0005634//nucleus;GO:0005829//cytosol;GO:0070469//respiratory chain;GO:0005739//mitochondrion	GO:0020037//heme binding;GO:0009055//electron carrier activity;GO:0046872//metal ion binding	GO:0042775//mitochondrial ATP synthesis coupled electron transport
Unigene688_All	12.8951	0.001	12895.1	4.1e-05	6.49e-05	Up	74.03	2e-30	109.4	hypothetical protein ACN38_g13205 [Penicillium nordicum]	gi|134147800|gb|EF446017.1|	446	1e-123	Dactylellina leptospora strain ATCC MYA-4126 5.8S ribosomal RNA gene, partial sequence; internal transcribed spacer 2, complete sequence; and 28S ribosomal RNA gene, partial sequence	-	-	-	-	-	-	-	-	-	-	-	-	-	-	-	-
Unigene688_All	10.9746	0.001	10974.6	0.000438734	0.000643995	Up	74.03	2e-30	109.4	hypothetical protein ACN38_g13205 [Penicillium nordicum]	gi|134147800|gb|EF446017.1|	446	1e-123	Dactylellina leptospora strain ATCC MYA-4126 5.8S ribosomal RNA gene, partial sequence; internal transcribed spacer 2, complete sequence; and 28S ribosomal RNA gene, partial sequence	-	-	-	-	-	-	-	-	-	-	-	-	-	-	-	-
Unigene695_All	34.7177	1.90798	18.1961	3.27e-11	6.88e-11	Up	93.28	7e-73	226.1	hypothetical protein DI49_2793 [Saccharomyces eubayanus]	gi|765706370|gb|CP005028.1|	159	7e-36	Saccharomyces cerevisiae YJM1252 chromosome IX sequence	sp|P40569|GAT4_YEAST	207	1e-67	Protein GAT4 OS=Saccharomyces cerevisiae (strain ATCC 204508 / S288c) GN=GAT4 PE=4 SV=1	YLR013w	101	7e-26	---	-	-	-	-	-	GO:0005634//nucleus	GO:0003700//transcription factor activity, sequence-specific DNA binding;GO:0008270//zinc ion binding;GO:0043565//sequence-specific DNA binding	GO:0006355//regulation of transcription, DNA-templated
Unigene695_All	27.4365	1.90798	14.3799	7.74e-08	1.4e-07	Up	93.28	7e-73	226.1	hypothetical protein DI49_2793 [Saccharomyces eubayanus]	gi|765706370|gb|CP005028.1|	159	7e-36	Saccharomyces cerevisiae YJM1252 chromosome IX sequence	sp|P40569|GAT4_YEAST	207	1e-67	Protein GAT4 OS=Saccharomyces cerevisiae (strain ATCC 204508 / S288c) GN=GAT4 PE=4 SV=1	YLR013w	101	7e-26	---	-	-	-	-	-	GO:0005634//nucleus	GO:0003700//transcription factor activity, sequence-specific DNA binding;GO:0008270//zinc ion binding;GO:0043565//sequence-specific DNA binding	GO:0006355//regulation of transcription, DNA-templated
Unigene697_All	16.8629	0.001	16862.9	2.45e-06	4.18e-06	Up	83.33	1e-56	190.3	hypothetical protein H072_10719 [Dactylellina haptotyla CBS 200.50] >gi|526193781|gb|EPS35763.1| hypothetical protein H072_10719 [Dactylellina haptotyla CBS 200.50]	gi|748523597|ref|XM_011117851.1|	129	5e-27	Dactylellina haptotyla CBS 200.50 hypothetical protein mRNA	-	-	-	-	-	-	-	-	-	-	-	-	-	-	-	-
Unigene697_All	11.8892	0.001	11889.1	0.000237678	0.000356306	Up	83.33	1e-56	190.3	hypothetical protein H072_10719 [Dactylellina haptotyla CBS 200.50] >gi|526193781|gb|EPS35763.1| hypothetical protein H072_10719 [Dactylellina haptotyla CBS 200.50]	gi|748523597|ref|XM_011117851.1|	129	5e-27	Dactylellina haptotyla CBS 200.50 hypothetical protein mRNA	-	-	-	-	-	-	-	-	-	-	-	-	-	-	-	-
Unigene699_All	18.8467	0.001	18846.7	6.24e-07	1.09e-06	Up	41.76	2e-07	55.5	hypothetical protein AG1IA_08127 [Rhizoctonia solani AG-1 IA]	gi|45775662|gb|AY544733.1|	490	1e-135	Cheilymenia stercorea isolate AFTOL-ID 148 small subunit ribosomal RNA gene, partial sequence; mitochondrial	-	-	-	-	-	-	-	-	-	-	-	-	-	-	-	-
Unigene699_All	14.6328	0.001	14632.8	3.91e-05	6.14e-05	Up	41.76	2e-07	55.5	hypothetical protein AG1IA_08127 [Rhizoctonia solani AG-1 IA]	gi|45775662|gb|AY544733.1|	490	1e-135	Cheilymenia stercorea isolate AFTOL-ID 148 small subunit ribosomal RNA gene, partial sequence; mitochondrial	-	-	-	-	-	-	-	-	-	-	-	-	-	-	-	-
Unigene715_All	41.6612	0.001	41661.2	3.22e-13	7.16e-13	Up	44.29	1e-17	83.2	hypothetical protein TSTA_040370 [Talaromyces stipitatus ATCC 10500] >gi|218715135|gb|EED14557.1| hypothetical protein TSTA_040370 [Talaromyces stipitatus ATCC 10500]	gi|410108834|gb|JQ740010.1|	151	7e-34	Lasallia rossica internal transcribed spacer 1, 5.8S ribosomal RNA gene, and internal transcribed spacer 2, complete sequence; and 28S ribosomal RNA gene, partial sequence	-	-	-	-	-	-	-	-	-	-	-	-	-	-	-	-
Unigene715_All	31.0947	0.001	31094.7	1.68e-09	3.29e-09	Up	44.29	1e-17	83.2	hypothetical protein TSTA_040370 [Talaromyces stipitatus ATCC 10500] >gi|218715135|gb|EED14557.1| hypothetical protein TSTA_040370 [Talaromyces stipitatus ATCC 10500]	gi|410108834|gb|JQ740010.1|	151	7e-34	Lasallia rossica internal transcribed spacer 1, 5.8S ribosomal RNA gene, and internal transcribed spacer 2, complete sequence; and 28S ribosomal RNA gene, partial sequence	-	-	-	-	-	-	-	-	-	-	-	-	-	-	-	-
Unigene716_All	26.7822	0.001	26782.2	3.21e-09	6.21e-09	Up	32.06	1e-08	58.2	hypothetical protein PLICRDRAFT_170458 [Plicaturopsis crispa FD-325 SS-3]	-	-	-	-	sp|P38739|WSC4_YEAST	49.7	2e-07	Cell wall integrity and stress response component 4 OS=Saccharomyces cerevisiae (strain ATCC 204508 / S288c) GN=WSC4 PE=1 SV=1	-	-	-	-	K01183	9e-07	51.2	ttt:THITE_2111816	chitinase [EC:3.2.1.14]	-	-	-
Unigene716_All	24.6929	0.001	24692.9	7.36e-08	1.33e-07	Up	32.06	1e-08	58.2	hypothetical protein PLICRDRAFT_170458 [Plicaturopsis crispa FD-325 SS-3]	-	-	-	-	sp|P38739|WSC4_YEAST	49.7	2e-07	Cell wall integrity and stress response component 4 OS=Saccharomyces cerevisiae (strain ATCC 204508 / S288c) GN=WSC4 PE=1 SV=1	-	-	-	-	K01183	9e-07	51.2	ttt:THITE_2111816	chitinase [EC:3.2.1.14]	-	-	-
Unigene717_All	30.7499	0.001	30749.9	2.56e-10	5.22e-10	Up	35.51	5e-08	58.9	pre-mRNA-splicing factor cwc22 [Paracoccidioides lutzii Pb01]	-	-	-	-	sp|Q01397|DYNA_NEUCR	46.6	6e-06	Dynactin, 150 kDa isoform OS=Neurospora crassa (strain ATCC 24698 / 74-OR23-1A / CBS 708.71 / DSM 1257 / FGSC 987) GN=ro-3 PE=3 SV=3	-	-	-	-	K13100	4e-09	58.9	pbl:PAAG_05632	pre-mRNA-splicing factor CWC22	-	-	-
Unigene717_All	18.291	0.001	18291	3.77e-06	6.29e-06	Up	35.51	5e-08	58.9	pre-mRNA-splicing factor cwc22 [Paracoccidioides lutzii Pb01]	-	-	-	-	sp|Q01397|DYNA_NEUCR	46.6	6e-06	Dynactin, 150 kDa isoform OS=Neurospora crassa (strain ATCC 24698 / 74-OR23-1A / CBS 708.71 / DSM 1257 / FGSC 987) GN=ro-3 PE=3 SV=3	-	-	-	-	K13100	4e-09	58.9	pbl:PAAG_05632	pre-mRNA-splicing factor CWC22	-	-	-
Unigene72_All	2845.86	1839.29	1.54726	9.54e-163	8.29e-162	Up	95.57	0	2240.3	PKC1-like protein [Saccharomyces eubayanus]	gi|762192794|gb|CP004627.1|	2179	0	Saccharomyces cerevisiae YJM456 chromosome II genomic sequence	sp|P24583|KPC1_YEAST	2098	0	Protein kinase C-like 1 OS=Saccharomyces cerevisiae (strain ATCC 204508 / S288c) GN=PKC1 PE=1 SV=3	YBL105c_2	689	0	---	K02677	0	2098	sce:YBL105C	classical protein kinase C alpha type [EC:2.7.11.13]	GO:0005622//intracellular	GO:0046872//metal ion binding;GO:0005524//ATP binding;GO:0004697//protein kinase C activity	GO:0006468//protein phosphorylation;GO:0035556//intracellular signal transduction
Unigene72_All	3258.54	1839.29	1.77163	4.54e-143	3.53e-142	Up	95.57	0	2240.3	PKC1-like protein [Saccharomyces eubayanus]	gi|762192794|gb|CP004627.1|	2179	0	Saccharomyces cerevisiae YJM456 chromosome II genomic sequence	sp|P24583|KPC1_YEAST	2098	0	Protein kinase C-like 1 OS=Saccharomyces cerevisiae (strain ATCC 204508 / S288c) GN=PKC1 PE=1 SV=3	YBL105c_2	689	0	---	K02677	0	2098	sce:YBL105C	classical protein kinase C alpha type [EC:2.7.11.13]	GO:0005622//intracellular	GO:0046872//metal ion binding;GO:0005524//ATP binding;GO:0004697//protein kinase C activity	GO:0006468//protein phosphorylation;GO:0035556//intracellular signal transduction
Unigene722_All	13.8871	0.001	13887.1	2.01e-05	3.24e-05	Up	93.01	0	521.5	hypothetical protein H072_5089 [Dactylellina haptotyla CBS 200.50] >gi|526200391|gb|EPS41025.1| hypothetical protein H072_5089 [Dactylellina haptotyla CBS 200.50]	gi|589112404|ref|XM_006968163.1|	174	1e-40	Trichoderma reesei QM6a alcohol dehydrogenase (TRIREDRAFT_80920), partial mRNA	sp|Q9P6C8|ADH1_NEUCR	442	2e-157	Alcohol dehydrogenase 1 OS=Neurospora crassa (strain ATCC 24698 / 74-OR23-1A / CBS 708.71 / DSM 1257 / FGSC 987) GN=adh-1 PE=3 SV=1	YOL086c	305	7e-103	---	K13953	7e-160	451	ttt:THITE_2171621	alcohol dehydrogenase, propanol-preferring [EC:1.1.1.1]	GO:0005737//cytoplasm	GO:0008270//zinc ion binding;GO:0004022//alcohol dehydrogenase (NAD) activity	GO:0055114//oxidation-reduction process
Unigene722_All	18.291	0.001	18291	3.77e-06	6.29e-06	Up	93.01	0	521.5	hypothetical protein H072_5089 [Dactylellina haptotyla CBS 200.50] >gi|526200391|gb|EPS41025.1| hypothetical protein H072_5089 [Dactylellina haptotyla CBS 200.50]	gi|589112404|ref|XM_006968163.1|	174	1e-40	Trichoderma reesei QM6a alcohol dehydrogenase (TRIREDRAFT_80920), partial mRNA	sp|Q9P6C8|ADH1_NEUCR	442	2e-157	Alcohol dehydrogenase 1 OS=Neurospora crassa (strain ATCC 24698 / 74-OR23-1A / CBS 708.71 / DSM 1257 / FGSC 987) GN=adh-1 PE=3 SV=1	YOL086c	305	7e-103	---	K13953	7e-160	451	ttt:THITE_2171621	alcohol dehydrogenase, propanol-preferring [EC:1.1.1.1]	GO:0005737//cytoplasm	GO:0008270//zinc ion binding;GO:0004022//alcohol dehydrogenase (NAD) activity	GO:0055114//oxidation-reduction process
Unigene763_All	5712.55	2679.76	2.13174	0	0	Up	90.06	0	1251.1	XBP1-like protein [Saccharomyces eubayanus]	gi|766238300|gb|CP005067.1|	252	2e-63	Saccharomyces cerevisiae YJM1479 chromosome IX sequence	sp|P40489|XBP1_YEAST	1038	0	Transcriptional repressor XBP1 OS=Saccharomyces cerevisiae (strain ATCC 204508 / S288c) GN=XBP1 PE=1 SV=1	-	-	-	-	K01178	6e-17	89.7	sce:YIR019C	glucoamylase [EC:3.2.1.3]	-	GO:0003677//DNA binding	-
Unigene763_All	8099.26	2679.76	3.02239	0	0	Up	90.06	0	1251.1	XBP1-like protein [Saccharomyces eubayanus]	gi|766238300|gb|CP005067.1|	252	2e-63	Saccharomyces cerevisiae YJM1479 chromosome IX sequence	sp|P40489|XBP1_YEAST	1038	0	Transcriptional repressor XBP1 OS=Saccharomyces cerevisiae (strain ATCC 204508 / S288c) GN=XBP1 PE=1 SV=1	-	-	-	-	K01178	6e-17	89.7	sce:YIR019C	glucoamylase [EC:3.2.1.3]	-	GO:0003677//DNA binding	-
Unigene806_All	6127.17	3194.91	1.91779	0	0	Up	93.04	0	1147.1	ECM3-like protein [Saccharomyces eubayanus]	gi|768502130|gb|CP005678.1|	1057	0	Saccharomyces cerevisiae YJM1592 chromosome XV sequence	sp|Q99252|ECM3_YEAST	1075	0	Protein ECM3 OS=Saccharomyces cerevisiae (strain ATCC 204508 / S288c) GN=ECM3 PE=1 SV=1	YOR092w	1075	0	---	K07088	0	1075	sce:YOR092W	uncharacterized protein	GO:0016021//integral component of membrane	-	GO:0055085//transmembrane transport
Unigene806_All	5694.9	3194.91	1.78249	6.39e-252	7.25e-251	Up	93.04	0	1147.1	ECM3-like protein [Saccharomyces eubayanus]	gi|768502130|gb|CP005678.1|	1057	0	Saccharomyces cerevisiae YJM1592 chromosome XV sequence	sp|Q99252|ECM3_YEAST	1075	0	Protein ECM3 OS=Saccharomyces cerevisiae (strain ATCC 204508 / S288c) GN=ECM3 PE=1 SV=1	YOR092w	1075	0	---	K07088	0	1075	sce:YOR092W	uncharacterized protein	GO:0016021//integral component of membrane	-	GO:0055085//transmembrane transport
Unigene830_All	952.256	281.427	3.38367	8.62e-145	6.8e-144	Up	95.68	0	869.8	SPS22-like protein [Saccharomyces eubayanus]	gi|764021028|gb|CP006339.1|	571	1e-159	Saccharomyces cerevisiae YJM326 chromosome III sequence	sp|P25380|SPS22_YEAST	788	0	Sporulation-specific protein 22 OS=Saccharomyces cerevisiae (strain ATCC 204508 / S288c) GN=SPS22 PE=3 SV=1	-	-	-	-	-	-	-	-	-	GO:0031225//anchored component of membrane;GO:0005886//plasma membrane	-	GO:0030476//ascospore wall assembly
Unigene830_All	946.56	281.427	3.36343	2.49e-107	1.6e-106	Up	95.68	0	869.8	SPS22-like protein [Saccharomyces eubayanus]	gi|764021028|gb|CP006339.1|	571	1e-159	Saccharomyces cerevisiae YJM326 chromosome III sequence	sp|P25380|SPS22_YEAST	788	0	Sporulation-specific protein 22 OS=Saccharomyces cerevisiae (strain ATCC 204508 / S288c) GN=SPS22 PE=3 SV=1	-	-	-	-	-	-	-	-	-	GO:0031225//anchored component of membrane;GO:0005886//plasma membrane	-	GO:0030476//ascospore wall assembly
Unigene839_All	7886.86	2827.62	2.78922	0	0	Up	90.31	0	2469.1	NUP157-like protein [Saccharomyces eubayanus]	gi|768817186|gb|CP004758.1|	398	1e-107	Saccharomyces cerevisiae YJM248 chromosome V sequence	sp|P40064|NU157_YEAST	1967	0	Nucleoporin NUP157 OS=Saccharomyces cerevisiae (strain ATCC 204508 / S288c) GN=NUP157 PE=1 SV=1	YER105c	1967	0	---	K14312	0	1967	sce:YER105C	nuclear pore complex protein Nup155	GO:0005643//nuclear pore	GO:0017056//structural constituent of nuclear pore	GO:0006913//nucleocytoplasmic transport
Unigene839_All	8294.06	2827.62	2.93323	0	0	Up	90.31	0	2469.1	NUP157-like protein [Saccharomyces eubayanus]	gi|768817186|gb|CP004758.1|	398	1e-107	Saccharomyces cerevisiae YJM248 chromosome V sequence	sp|P40064|NU157_YEAST	1967	0	Nucleoporin NUP157 OS=Saccharomyces cerevisiae (strain ATCC 204508 / S288c) GN=NUP157 PE=1 SV=1	YER105c	1967	0	---	K14312	0	1967	sce:YER105C	nuclear pore complex protein Nup155	GO:0005643//nuclear pore	GO:0017056//structural constituent of nuclear pore	GO:0006913//nucleocytoplasmic transport
Unigene908_All	11.9032	0.001	11903.2	8.45e-05	0.000130738	Up	46.39	3e-40	156	Putative Polyadenylate-binding protein [Rhizopus microsporus]	-	-	-	-	sp|A5DM21|PABP_PICGU	361	2e-119	Polyadenylate-binding protein, cytoplasmic and nuclear OS=Meyerozyma guilliermondii (strain ATCC 6260 / CBS 566 / DSM 6381 / JCM 1539 / NBRC 10279 / NRRL Y-324) GN=PAB1 PE=3 SV=2	YCL011c	85.1	2e-17	---	K13126	1e-128	389	abp:AGABI1DRAFT111221	polyadenylate-binding protein	-	-	-
Unigene908_All	20.1201	0.001	20120.1	1.2e-06	2.07e-06	Up	46.39	3e-40	156	Putative Polyadenylate-binding protein [Rhizopus microsporus]	-	-	-	-	sp|A5DM21|PABP_PICGU	361	2e-119	Polyadenylate-binding protein, cytoplasmic and nuclear OS=Meyerozyma guilliermondii (strain ATCC 6260 / CBS 566 / DSM 6381 / JCM 1539 / NBRC 10279 / NRRL Y-324) GN=PAB1 PE=3 SV=2	YCL011c	85.1	2e-17	---	K13126	1e-128	389	abp:AGABI1DRAFT111221	polyadenylate-binding protein	-	-	-
Unigene913_All	13.8871	0.001	13887.1	2.01e-05	3.24e-05	Up	70.53	7e-98	294.7	hypothetical protein H072_8435 [Dactylellina haptotyla CBS 200.50] >gi|526196454|gb|EPS37825.1| hypothetical protein H072_8435 [Dactylellina haptotyla CBS 200.50]	gi|748515811|ref|XM_011115839.1|	79.8	4e-12	Dactylellina haptotyla CBS 200.50 hypothetical protein mRNA	sp|Q9UT45|ENG1_SCHPO	47	8e-06	Endo-1,3(4)-beta-glucanase 1 OS=Schizosaccharomyces pombe (strain 972 / ATCC 24843) GN=eng1 PE=3 SV=1	-	-	-	-	K01183	3e-09	60.5	pfp:PFL1_04340	chitinase [EC:3.2.1.14]	-	-	-
Unigene913_All	10.9746	0.001	10974.6	0.000438734	0.000643995	Up	70.53	7e-98	294.7	hypothetical protein H072_8435 [Dactylellina haptotyla CBS 200.50] >gi|526196454|gb|EPS37825.1| hypothetical protein H072_8435 [Dactylellina haptotyla CBS 200.50]	gi|748515811|ref|XM_011115839.1|	79.8	4e-12	Dactylellina haptotyla CBS 200.50 hypothetical protein mRNA	sp|Q9UT45|ENG1_SCHPO	47	8e-06	Endo-1,3(4)-beta-glucanase 1 OS=Schizosaccharomyces pombe (strain 972 / ATCC 24843) GN=eng1 PE=3 SV=1	-	-	-	-	K01183	3e-09	60.5	pfp:PFL1_04340	chitinase [EC:3.2.1.14]	-	-	-
Unigene921_All	341.225	20.9878	16.2583	9.25e-95	5.7e-94	Up	94.14	0	529.2	hypothetical protein DI49_0894 [Saccharomyces eubayanus]	gi|768788230|gb|CP004740.1|	163	4e-37	Saccharomyces cerevisiae YJM1460 chromosome IV sequence	sp|P48568|YD186_YEAST	424	1e-151	Uncharacterized protein YDL186W OS=Saccharomyces cerevisiae (strain ATCC 204508 / S288c) GN=YDL186W PE=4 SV=1	-	-	-	-	-	-	-	-	-	-	-	-
Unigene921_All	262.476	20.9878	12.5061	3.86e-60	1.78e-59	Up	94.14	0	529.2	hypothetical protein DI49_0894 [Saccharomyces eubayanus]	gi|768788230|gb|CP004740.1|	163	4e-37	Saccharomyces cerevisiae YJM1460 chromosome IV sequence	sp|P48568|YD186_YEAST	424	1e-151	Uncharacterized protein YDL186W OS=Saccharomyces cerevisiae (strain ATCC 204508 / S288c) GN=YDL186W PE=4 SV=1	-	-	-	-	-	-	-	-	-	-	-	-
Note: black, values of A9-FZF1-u; blue,values of A9-FZF1-e.
The ratio of expression= FPKM values of overexpressed line divided by the value of A9, and the ratio of expression >1 indicating that the gene was up-regulated.
