# Supplementary material for: Functional Analysis of the FZF1 Genes of Saccharomyces uvarum
Source: Front Microbiol. 2018 Feb 6;9:96. doi: 10.3389/fmicb.2018.00096 (PMC5808186; doi:10.3389/fmicb.2018.00096)
Supplement: Supplementary file 3 [file Table3.xlsx]

## Sheet: S2 Transcription factors appear
TABLE S3 Transcription factors appeared in four strains.
GeneID	A9	A9-FZF1-u-s	A9-FZF1-u	A9-FZF1-e
Unigene1495_All	11.5954	9.8498	10.0773	10.0514
Unigene1228_All	9.26857	8.93955	9.06878	8.68468
Unigene2479_All	7.50096	7.20486	7.94392	7.91474
Unigene196_All	8.22289	7.83314	7.97034	8.04286
Unigene836_All	5.73091	5.34021	4.92077	5.46467
Unigene1498_All	5.66391	5.77716	5.20163	4.97774
Unigene1200_All	6.10999	5.95931	5.15906	5.17073
Unigene2668_All	5.01123	5.1235	5.73118	5.88435
Unigene3362_All	4.67299	5.29609	5.47606	5.75649
Unigene2635_All	4.52732	5.79779	5.66534	5.61471
Unigene1807_All	4.92315	5.59783	5.40735	5.37886
Unigene3176_All	4.73606	5.95	5.30232	5.25776
Unigene3508_All	5.48285	5.83162	5.72928	5.54535
Unigene2940_All	5.24451	5.65191	6.00899	4.95233
Unigene453_All	5.52419	6.30268	6.52763	6.42761
CL297.Contig1_All	5.83769	5.58316	6.93699	6.35861
Unigene751_All	5.67525	5.27873	6.58451	6.31759
Unigene228_All	5.79416	4.86641	5.90785	5.72955
Unigene1463_All	5.27501	5.32517	6.07916	6.15745
CL238.Contig1_All	4.66732	4.61706	6.39421	6.07703
Unigene108_All	5.23266	4.61589	5.96209	6.64184
Unigene2708_All	4.54967	7.14527	6.35843	6.94427
CL52.Contig24_All	7.0027	6.79129	6.50367	5.28983
CL11.Contig5_All	6.27501	5.94345	5.7137	5.5659
Unigene1968_All	6.10497	6.04461	5.94696	5.99865
Unigene775_All	6.18884	6.24926	6.30287	6.22728
CL60.Contig2_All	7.31352	7.4187	6.73525	6.59529
CL80.Contig1_All	6.33199	6.97269	6.58736	6.4888
Unigene1577_All	6.07895	6.71315	6.88716	6.8885
Unigene3039_All	6.67652	7.24992	7.33994	7.30725
Unigene100_All	6.25814	6.75101	7.31034	7.54017
Unigene1703_All	3.23573	4.24565	4.72574	5.14364
Unigene1479_All	3.96901	3.71589	4.93168	4.42962
Unigene2462_All	4.01614	4.29499	4.5097	4.35544
Unigene1904_All	4.19928	4.33271	4.52419	4.61941
Unigene3431_All	4.12102	4.95187	4.37226	4.1914
Unigene865_All	3.65764	4.98048	4.26679	3.90111
Unigene3551_All	3.78764	4.81096	4.05918	3.90593
Unigene644_All	3.22805	4.61294	4.58015	4.63575
Unigene1925_All	3.33342	4.9905	4.45154	4.44559
Unigene1848_All	3.62994	4.78816	4.43429	4.48993
Unigene634_All	3.52732	4.73552	3.84599	4.17712
Unigene628_All	3.52482	4.27128	3.83592	4.22033
CL136.Contig2_All	3.75489	4.42492	4.33557	3.86691
Unigene3342_All	3.61941	4.49057	4.16832	3.83491
Unigene812_All	3.19849	4.27501	4.1375	3.9982
Unigene424_All	3.34483	4.30159	4.32409	3.7939
CL388.Contig1_All	5.08661	4.5735	5.39094	4.53543
CL21.Contig2_All	4.66959	4.64155	4.55704	4.4363
Unigene1105_All	4.58916	5.08661	4.94205	4.60999
Unigene3578_All	4.82273	5.06695	4.68201	4.37226
Unigene2822_All	5.03122	5.56041	4.78712	4.90977
Unigene1726_All	5.43095	5.29462	4.54782	4.84499
Unigene43_All	4.84699	4.81711	4.6241	5.09381
Unigene513_All	4.55029	4.89966	5.15259	5.1152
Unigene1004_All	5.0036	5.14975	5.12639	5.2891
Unigene993_All	4.82629	5.13299	5.28947	5.26153
Unigene45_All	4.24336	5.41583	4.28318	4.77926
Unigene266_All	4.13258	5.06048	4.37434	5.14282
Unigene1880_All	4.21645	4.63517	4.58976	4.97361
Unigene1634_All	4.02768	5.74578	5.03342	5.55213
Unigene1301_All	3.90977	5.99435	5.02857	5.11478
Unigene1325_All	4.10685	5.34625	5.28096	5.29793
Unigene963_All	3.68257	5.34518	5.40122	5.60526
Unigene1809_All	3.80219	5.6017	5.43263	5.4121
Unigene922_All	2.10098	2.70044	2.57289	2.34483
Unigene1841_All	1.25701	2.34767	3.0054	2.76341
CL388.Contig2_All	1.43829	1.95233	2.45681	3.07211
CL88.Contig1_All	3.58256	1.65992	3.91169	3.80839
CL21.Contig3_All	3.68482	2.86394	3.27053	2.87381
Unigene749_All	4.35614	4.9607	0.739848	3.54597
Unigene1976_All	4.41549	4.97728	2.87774	3.27053
Unigene1321_All	4.18428	3.86987	3.84298	4.45483
Unigene774_All	4.09677	4.31542	3.74093	4.34056
Unigene2906_All	3.89239	3.93263	4.50716	3.64616
Unigene2747_All	3.53232	3.96901	3.62761	3.46336
Unigene925_All	2.22342	5.98003	3.77189	3.60407
Unigene508_All	3.47249	5.66619	3.62644	3.28244
Unigene1830_All	1.59932	3.82477	2.65764	3.21101
Unigene1511_All	2.64616	4.7339	3.22033	2.31325
Unigene776_All	2.58976	4.2765	3.40327	3.24336
Unigene1354_All	2.43829	4.50398	3.57289	3.15704
Unigene2449_All	2.14731	3.74953	3.32337	2.92979
CL52.Contig1_All	2.26003	3.78031	3.27501	2.55827
Unigene990_All	2.30743	4.11853	2.90304	3.32048
Unigene2089_All	2.73552	3.61589	2.99095	3.61471
Unigene3127_All	2.87971	3.75061	2.86987	2.62994
Unigene3302_All	3.20945	4.05311	3.32769	3.09592
Unigene2643_All	3.26604	3.98641	2.90689	3.18428
CL106.Contig2_All	0.298658	2.51349	-9.96578	-1
CL353.Contig1_All	1.97085	-0.943416	-1.18442	-1.51457
CL38.Contig2_All	-3.32193	0.847997	0.201634	-1.39593
CL20.Contig2_All	-1	1.1375	0.286881	0.464668
CL300.Contig3_All	-1.08927	1.66903	-0.556393	-0.0740006
Unigene695_All	-2.8365	-0.268817	2	1.36177
Unigene3037_All	-1.94342	1.42761	3.94953	3.52607
CL38.Contig1_All	1.43829	0.970854	0.411426	0.422233
CL52.Contig14_All	0.298658	0.443607	1.24489	1.59932
Unigene1476_All	0.970854	1.52607	1.99639	1.85997
Unigene3378_All	0.713696	3.96809	1.26303	0.731183
Unigene2045_All	2.17632	3.21878	2.56071	1.22033
CL52.Contig22_All	2.53356	3.1635	2.40054	1.28688
Unigene304_All	2.18903	4.02857	2.33914	1.5509
Unigene3187_All	2.05658	3.98823	1.91073	2.30159
Unigene3677_All	2.62994	-9.96578	-9.96578	-9.96578
CL52.Contig27_All	-9.96578	2.70487	-2.32193	-9.96578
Unigene3971_All	-9.96578	0	-9.96578	-9.96578
Unigene4052_All	-9.96578	1.36737	-9.96578	-9.96578
Unigene4123_All	-9.96578	-9.96578	0.887525	-9.96578
Unigene3633_All	-9.96578	-9.96578	0.333424	-0.577767
Unigene2849_All	-9.96578	-1.8365	-0.0740006	-0.0740006
CL138.Contig1_All	-9.96578	-1.78588	1.20163	0.536053
